# Supplementary material for: Causes of Stranding and Mortality, and Final Disposition of Loggerhead Sea Turtles (Caretta caretta) Admitted to a Wildlife Rehabilitation Center in Gran Canaria Island, Spain (1998-2014): A Long-Term Retrospective Study
Source: PLoS One. 2016 Feb 22;11(2):e0149398. doi: 10.1371/journal.pone.0149398 (PMC4763070; doi:10.1371/journal.pone.0149398)
Supplement: S1 File — (XLSX) [file pone.0149398.s001.xlsx]

## Sheet: Hoja1
YEAR	HISTORIAL #	ADMISSION DATE	DEPARTURE DATE	SCL (cm)	WEIGHT (kg)	CAUSE OF ADMISSION	Subdiv. Others	FINAL DISPOTITION
1998	49	1998-02-09	1998-03-11	44		Entanglement		Released
1998	310	1998-07-06	1998-07-06			Unknown		Admitted dead
1998	347	1998-07-19	1998-08-13	24		Entanglement		Released
1998	364	1998-07-29	1998-08-01	35	5.8	Entanglement		Dead
1998	394	1998-08-07	1998-08-10	40	10	Entanglement		Dead
1998	398	1998-08-07	1998-08-07			Entanglement		Released
1998	413	1998-08-17	1998-08-24	33	6	Entanglement		Released
1998	499	1998-09-09	1998-11-09	32	9.6	Hook		Euthanized
1998	500	1998-09-09	1998-10-06	39	5.8	Disease		Released
1998	576	1998-10-10	1998-10-30	21	1.5	Entanglement		Released
1998	1020	1998-11-19	1998-11-20	42	13.8	Unknown		Released
1998	50	1998-02-09	1998-02-11	46		Trauma		Dead
1998	79	1998-03-01	1998-04-09	58	24.5	Unknown		Euthanized
1998	123	1998-03-26	1998-03-26	40		Unknown		Admitted dead
1998	195	1998-05-08	1998-05-09	29	6.4	Entanglement		Dead
1998	196	1998-05-08	1998-05-16	34	6	Entanglement		Released
1998	217	1998-05-25	1998-05-25	30	3.5	Entanglement		Admitted dead
1998	228	1998-06-01	1998-06-15	42		Entanglement		Released
1998	234	1998-06-04	1998-06-10	37	7.6	Entanglement		Euthanized
1998	238	1998-06-06	1998-06-15	39		Entanglement		Released
1998	250	1998-06-12	1998-06-13	40	8.7	Trauma		Dead
1998	249	1998-06-13	1998-08-13	29	3.9	Entanglement		Released
1998	251	1998-06-13	1998-06-17	43.5	11.5	Entanglement		Euthanized
1998	252	1998-06-14	1998-06-15	55	24.5	Hook		Released
1998	264	1998-06-20	1998-10-06	17	0.65	Disease		Released
1998	301	1998-07-03	1998-07-03			Unknown		Admitted dead
1998	358	1998-07-27	1998-07-28	41	11.3	Entanglement		Released
1998	359	1998-07-27	1998-08-13	33.5	6	Entanglement		Released
1998	362	1998-07-28	1998-07-28	42	10.6	Entanglement		Released
1998	403	1998-08-10	1998-08-13	40	11.2	Entanglement		Released
1998	405	1998-08-12	1998-08-13	28	3.7	Entanglement		Released
1998	410	1998-08-14	1998-08-28	37	8.6	Entanglement		Released
1998	466	1998-08-27	1998-09-14	41	10.7	Entanglement		Released
1998	476	1998-09-01	1998-09-03	36.5	8	Entanglement		Released
1998	496	1998-09-08	1998-10-30	42	12.5	Entanglement		Released
1998	505	1998-09-12	1998-12-24	48	15	Entanglement		Released
1998	523	1998-09-15	1998-09-15			Unknown		Admitted dead
1998	538	1998-10-03	1998-10-30	40.5	10	Entanglement		Released
1998	565	1998-10-03	1998-10-19	34.5	7.5	Disease		Dead
1998	600	1998-10-19	1998-10-27	38	7.5	Entanglement		Released
1998	601	1998-10-19	1998-11-28	39	8	Entanglement		Released
1998	618	1998-10-25	1998-11-28	48	12	Entanglement		Released
1998	648	1998-10-30	1998-11-27	62	47	Hook		Released
1998	416	1998-08-17	1998-11-28	41	9.7	Entanglement		Released
1998	40	1998-02-03	1998-02-17	36.5	7	Disease		Euthanized
1998	451	1998-08-21	1998-08-25	56	25	Hook		Dead
1998	222	1998-05-27	1998-05-29	54	17	Entanglement		Euthanized
1998	266	1998-06-23	1998-07-09	40	8	Entanglement		Euthanized
1998	363	1998-07-29	1998-08-24	36	7.9	Entanglement		Released
1998	375	1998-08-03	1998-08-13	39	9.8	Entanglement		Released
1998	387	1998-08-05	1998-08-13	30	5	Entanglement		Released
1998	427	1998-08-20		39.5	10	Disease		Released
1998	462	1998-08-21	1998-12-24	49	20	Hook		Released
1998	471	1998-08-31	1998-10-06	35.5	7	Entanglement		Released
1998	512	1998-09-12	1998-12-24	48	15.5	Entanglement		Released
1998	513	1998-09-12	1998-10-30	38	10.5	Entanglement		Released
1998	514	1998-09-12	1998-10-06	38	10.5	Entanglement		Released
1998	515	1998-09-12	1998-10-06	47	17.7	Entanglement		Released
1998	597	1998-10-15	1998-10-27	32	5.5	Entanglement		Released
1998	602	1998-10-20	1998-10-30	44	13.6	Hook		Released
1998	607	1998-10-22	1998-12-30	32.5	6	Entanglement		Released
1998	613	1998-10-23	1998-11-28	33	4.9	Entanglement		Released
1998	699	1998-11-03	1998-11-28	56	20	Others	others	Released
1998	1026	1998-11-24	1998-11-28	38.5	10	Entanglement		Released
1998	1040	1998-11-30	1998-11-30	45	11	Disease		Admitted dead
1998	1055	1998-12-08	1999-02-10	29	3.6	Entanglement		Released
1998	1056	1998-12-10	1998-12-24	60	34	Hook		Released
1998	1060	1998-12-12	1999-01-28	51	21	Hook		Released
1999	8	1999-01-05	1999-01-05			Unknown		Admitted dead
1999	196	1999-04-10	1999-04-10			Unknown		Admitted dead
1999	214	1999-05-12	1999-06-29	34.5	6.45	Entanglement		Released
1999	217	1999-05-13	1999-06-09	45	15.7	Entanglement		Released
1999	224	1999-05-11	1999-05-11			Entanglement		Released
1999	336	1999-06-28	1999-07-13			Crude oil		Released
1999	369	1999-07-12	1999-07-13	41.5	12.2	Entanglement		Released
1999	402	1999-07-20	1999-07-21	36.5	8.75	Entanglement		Released
1999	403	1999-07-20	1999-08-31	32	5.3	Entanglement		Released
1999	404	1999-07-20	1999-10-14	43	9.4	Entanglement		Released
1999	421	1999-07-25	1999-07-27	32	6	Entanglement		Released
1999	432	1999-07-27	1999-08-02	31	4.1	Entanglement		Dead
1999	462	1999-08-07	1999-08-20	41.5	11	Others	others	Released
1999	463	1999-08-07	1999-10-19	44.4		Others	others	Released
1999	498	1999-08-21	1999-09-01		10.6	Crude oil		Euthanized
1999	522	1999-09-01	1999-10-04	33.5	10.7	Hook		Released
1999	547	1999-09-10	1999-09-28	41	7.25	Crude oil		Released
1999	560	1999-09-14	1999-09-16	51.5	16	Hook		Dead
1999	646	1999-10-09	1999-10-20	41	11	Others	ingestion	Released
1999	1027	1999-11-06	1999-12-09	48.5		Entanglement		Released
1999	1138	1999-12-13	2000-01-20	43	13	Others	others	Released
1999	1157	1999-12-28	1999-12-28	41		Unknown		Admitted dead
1999	85	1999-02-25	1999-05-03	48	18.5	Hook		Released
1999	90	1999-03-02	1999-03-07	39	9.7	Others	others	Dead
1999	91	1999-02-15	1999-02-15			Unknown		Released
1999	119	1999-03-24	1999-07-19	43	13.3	Hook		Released
1999	144	1999-04-08	1999-05-03	47	20.5	Hook		Released
1999	170	1999-04-20	1999-05-17	41	10	Unknown		Released
1999	188	1999-04-29	1999-05-17	48	20.4	Unknown		Released
1999	197	1999-04-08	1999-04-08	85.2	35	Unknown		Admitted dead
1999	203	1999-05-09	1999-05-10	26	2.164	Disease		Dead
1999	262	1999-05-30	1999-05-30	42	16.25	Unknown		Admitted dead
1999	269	1999-06-01	1999-06-24	34	6.6	Entanglement		Euthanized
1999	275	1999-06-04	1999-08-17	37	7.6	Others	others	Released
1999	276	1999-06-04	1999-06-29	35.5		Entanglement		Released
1999	280	1999-06-05	1999-06-05			Unknown		Admitted dead
1999	299	1999-06-12				Unknown		Released
1999	316	1999-06-20	1999-06-21	64.5		Unknown		Dead
1999	351	1999-07-03	1999-07-03			Unknown		Admitted dead
1999	370	1999-07-12	1999-07-21	45	14.2	Entanglement		Released
1999	377	1999-07-15	1999-07-19	41.5	12.1	Entanglement		Released
1999	389	1999-07-18	1999-07-19	57		Hook		Released
1999	390	1999-07-18	1999-07-19	57.5	24.6	Others	others	Released
1999	405	1999-07-21	1999-07-22	36	8.5	Entanglement		Released
1999	423	1999-07-25	1999-07-25			Unknown		Admitted dead
1999	454	1999-08-04	1999-08-05	25	2.9	Crude oil		Released
1999	455	1999-08-04	1999-08-04	47.5		Unknown		Admitted dead
1999	468	1999-08-08	1999-09-13	36.5	5.85	Entanglement		Euthanized
1999	494	1999-08-20	1999-09-10		10.28	Trauma		Released
1999	530	1999-09-03	1999-09-10	33	6.25	Entanglement		Released
1999	541	1999-09-08	1999-11-10	42	12.35	Crude oil		Released
1999	544	1999-09-09	1999-09-10	42	22.4	Trauma		Released
1999	576	1999-09-20	1999-10-08	42.5	13.5	Trauma		Released
1999	578	1999-09-20	1999-10-20	19.2	1.164	Disease		Released
1999	590	1999-09-26	1999-11-10	39	8.9	Entanglement		Released
1999	591	1999-09-26	1999-11-10	41	9.8	Entanglement		Released
1999	592	1999-09-26	1999-11-10	44.5	13	Entanglement		Released
1999	631	1999-10-05	1999-10-05			Unknown		Admitted dead
1999	632	1999-10-05	1999-11-10	28.5	3	Crude oil		Released
1999	636	1999-10-06	1999-10-07	46.2	10	Crude oil		Dead
1999	649	1999-10-10	1999-10-14	31.5	5	Entanglement		Released
1999	656	1999-10-14	1999-10-14			Unknown		Admitted dead
1999	695	1999-10-23	2001-03-06	42.5	11.8	Trauma		Released
1999	1007	1999-10-27	1999-11-07		11.8	Others	others	Released
1999	1010	1999-10-30	1999-10-30			Unknown		Admitted dead
1999	1014	1999-10-30	1999-10-30	50		Unknown		Admitted dead
1999	1016	1999-10-30	1999-10-30			Entanglement		Released
1999	1015	1999-10-31	1999-12-09	34.2	6.8	Entanglement		Released
1999	1017	1999-10-31	2000-05-06	30	4.4	Entanglement		Released
1999	1026	1999-11-04	1999-11-04			Unknown		Admitted dead
1999	1107	1999-11-24	1999-12-09	27	3	Crude oil		Released
1999	1108	1999-11-24	1999-11-25	19	1	Trauma		Dead
1999	1147	1999-12-18	2000-01-20	43	14.5	Entanglement		Released
1999	1105	1999-11-23	1999-12-09	32.5	5.2	Entanglement		Released
1999	1106	1999-11-23	2000-10-18	23.5	2	Entanglement		Released
1999	92	1999-02-28	1999-03-04			Entanglement		Released
1999	167	1999-04-18	1999-04-18			Entanglement		Released
1999	330	1999-06-25	1999-08-29	40	11.2	Entanglement		Released
1999	331	1999-06-26	1999-07-13	46	19	Unknown		Released
1999	431	1999-07-27	1999-07-28			Others	others	Released
1999	489	1999-08-18	1999-08-26	45.2	16.6	Hook		Released
1999	491	1999-08-18	1999-08-31	35.5	7.9	Entanglement		Released
1999	616	1999-09-30	1999-10-02	32.5	5.9	Entanglement		Released
1999	617	1999-09-30	1999-12-09	35.5	6.8	Entanglement		Released
1999	618	1999-09-30	1999-10-01	40.5	9.2	Entanglement		Euthanized
1999	1009	1999-10-29	1999-12-09			Hook		Released
1999	115	1999-03-20	1999-05-03	41	14.5	Hook		Released
1999	128	1999-03-31	1999-06-29		13.1	Entanglement		Released
1999	134	1999-04-03	1999-08-31	16	0.55	Others	others	Released
1999	145	1999-04-09	1999-04-18	43	14.8	Hook		Dead
1999	164	1999-04-15	1999-06-09	42	12.65	Trauma		Released
1999	182 A	1999-04-26	1999-04-27	42	14.3	Trauma		Euthanized
1999	182 B	1999-04-27	1999-05-17	44.5	19.6	Others	ingestion	Released
1999	247	1999-05-24	1999-05-27	48	17.3	Trauma		Euthanized
1999	248	1999-05-24	1999-05-24	38.5	11.5	Trauma		Euthanized
1999	263	1999-05-31	1999-07-13		8.6	Entanglement		Released
1999	264	1999-05-31	1999-08-17		7.6	Entanglement		Released
1999	270	1999-06-02	1999-07-19	35.5	7.4	Disease		Euthanized
1999	318	1999-06-22	1999-06-24	51.5	24.5	Hook		Dead
1999	329	1999-06-25	2000-06-20	43	12	Trauma		Dead
1999	367	1999-07-12	1999-07-27	37	8.6	Entanglement		Released
1999	368	1999-07-12	1999-07-21	40	10.15	Entanglement		Released
1999	399	1999-07-20	1999-07-22	44.3	11.3	Entanglement		Released
1999	400	1999-07-20	1999-07-21		9.85	Entanglement		Released
1999	401	1999-07-20	1999-08-07	30.3	4.9	Entanglement		Released
1999	406	1999-07-21	1999-07-27	44.8	14.5	Others	others	Released
1999	407	1999-07-21	1999-07-21	39	10	Entanglement		Released
1999	420	1999-07-23	1999-07-27	38	9.45	Entanglement		Released
1999	441	1999-08-02	1999-08-31	45.5	16.5	Hook		Released
1999	442	1999-08-02	1999-08-10	48.5	16	Entanglement		Released
1999	474	1999-08-13	1999-08-13			Unknown		Admitted dead
1999	475	1999-08-13	1999-08-17	41	10.9	Entanglement		Released
1999	503	1999-08-24	1999-08-31	33	6.15	Entanglement		Released
1999	510	1999-08-26	1999-08-31	41.5	11.75	Others	others	Released
1999	520	1999-08-29	1999-10-10			Entanglement		Released
1999	535	1999-09-06	1999-09-20	32	4.6	Disease		Dead
1999	539	1999-09-08	1999-09-25	39	8.25	Others	ingestion	Dead
1999	540	1999-09-08	1999-10-08	41.5	11.4	Others	ingestion	Released
1999	556	1999-09-13	1999-10-04	38	8.5	Entanglement		Released
1999	557	1999-09-13	1999-11-10	31.5	4.5	Entanglement		Released
1999	577	1999-09-20	1999-10-08	46	16	Entanglement		Released
1999	584	1999-09-22	1999-09-22	41.5	9.1	Disease		Dead
1999	598	1999-09-27	1999-09-28	39.5	9.25	Entanglement		Released
1999	608	1999-09-29	1999-09-30	34	6	Entanglement		Released
1999	1018	1999-11-02	1999-11-10	34	4.5	Entanglement		Released
1999	1036	1999-11-09	2000-02-17		9	Entanglement		Released
1999	1037	1999-11-09	1999-12-09		6	Entanglement		Released
1999	1039	1999-11-10	1999-12-09	37.5	8.5	Entanglement		Released
1999	1112	1999-11-26	1999-12-09	33	5.5	Entanglement		Released
1999	1130	1999-12-09	2000-01-20	41.5	11	Entanglement		Released
1999	1131	1999-12-09	2000-01-20	38.5	7.5	Hook		Released
2000	111	2000-04-06	2000-04-06	47	13	Entanglement		Released
2000	165	2000-05-11	2000-05-29		11.8	Entanglement		Released
2000	395	2000-07-30	2000-07-31	50		Entanglement		Released
2000	396	2000-07-31	2000-07-31	45		Entanglement		Released
2000	643	2000-11-05	2000-12-12	35.9	6.9	Entanglement		Released
2000	1662	2000-04-22	2000-04-26	47	13	Entanglement		Released
2000	1663	2000-05-15	2000-05-15			Unknown		Admitted dead
2000	1664	2000-07-05	2000-07-05		18	Entanglement		Admitted dead
2000	1665	2000-10-27	2000-10-27	46		Entanglement		Admitted dead
2000	1666	2000-10-27	2000-10-27	44		Entanglement		Admitted dead
2000	1667	2000-10-27	2000-10-27	50		Entanglement		Released
2000	1668	2000-10-11	2000-10-11	60	25	Entanglement		Released
2000	28	2000-02-14	2000-02-21	28.5	4	Entanglement		Released
2000	42	2000-02-28	2000-04-26	33	5	Entanglement		Released
2000	62	2000-03-17	2000-03-17	39.5		Entanglement		Euthanized
2000	88	2000-03-18	2000-03-18			Crude oil		Released
2000	188	2000-05-20	2000-06-16	39	8	Entanglement		Released
2000	344	2000-07-17	2000-08-04	42.8	10.2	Others	others	Released
2000	366	2000-07-25	2000-09-21	39	9	Entanglement		Released
2000	410	2000-08-10	2000-08-30	39.2	5.2	Crude oil		Released
2000	513	2000-09-18	2000-12-12	48	18	Hook		Released
2000	519	2000-09-20	2000-10-18	36.5	8.5	Entanglement		Released
2000	634	2000-11-01	2000-12-12	33.5	6.2	Entanglement		Released
2000	1510	2000-11-12	2001-01-19	41	10.5	Entanglement		Released
2000	1527	2000-11-23	2000-11-25	32	4.8	Unknown		Dead
2000	1550	2000-12-04	2001-07-10	44	13.8	Hook		Released
2000	1562	2000-12-11	2000-12-15	39.5	8.5	Entanglement		Released
2000	1652	2000-01-29	2000-02-09			Entanglement		Released
2000	1653	2000-02-12	2000-02-12			Unknown		Admitted dead
2000	1654	2000-02-19	2000-02-20			Entanglement		Released
2000	1655	2000-03-08	2000-03-20			Others	others	Released
2000	1656	2000-03-16	2000-03-16			Unknown		Admitted dead
2000	1657	2000-03-23	2000-03-23			Trauma		Admitted dead
2000	1658	2000-08-07	2000-08-07			Crude oil		Admitted dead
2000	1659	2000-08-09	2000-08-09			Crude oil		Admitted dead
2000	1660	2000-08-14	2000-08-14			Entanglement		Admitted dead
2000	1661	2000-08-14	2000-08-14			Entanglement		Admitted dead
2000	10	2000-01-19	2000-01-19			Unknown		Admitted dead
2000	16	2000-01-31	2000-04-26	34.5	5	Entanglement		Released
2000	22	2000-02-06	2000-02-06	62	31	Unknown		Admitted dead
2000	66	2000-03-20	2000-04-17	33	6	Entanglement		Released
2000	81	2000-03-23	2000-04-26	48		Trauma		Released
2000	85	2000-03-31	2000-04-27	48.5	21	Disease		Released
2000	102	2000-04-09	2000-04-09			Entanglement		Admitted dead
2000	126	2000-04-21	2000-04-24	35	10	Trauma		Dead
2000	127	2000-04-23	2000-05-29	38	8	Entanglement		Released
2000	129	2000-04-24	2000-05-26	38	8	Others	ingestion	Dead
2000	134	2000-04-27	2000-05-06	37.5	7.2	Entanglement		Released
2000	138	2000-04-29	2000-05-03	43.5	15	Entanglement		Released
2000	140	2000-04-29	2000-05-28	44	14.2	Entanglement		Released
2000	141	2000-04-30	2000-04-30			Unknown		Admitted dead
2000	146	2000-05-02	2000-05-05	41.5	10	Entanglement		Released
2000	153	2000-05-05	2000-05-05	65		Trauma		Admitted dead
2000	158	2000-05-08	2000-05-08	38.5		Trauma		Admitted dead
2000	162	2000-05-10	2000-08-04	46.5	13.5	Hook		Released
2000	168	2000-05-13	2000-05-28	35		Entanglement		Released
2000	173	2000-05-17	2000-05-29	28	3.1	Entanglement		Released
2000	184	2000-05-19	2000-05-29	35	7	Entanglement		Released
2000	191	2000-05-24	2000-05-24	72.5		Trauma		Admitted dead
2000	195	2000-05-25	2000-07-18	34	7	Entanglement		Released
2000	199	2000-05-27	2000-06-08	32	6.5	Crude oil		Released
2000	201	2000-05-29	2000-05-29	39	8	Crude oil		Admitted dead
2000	204	2000-05-30	2000-05-30			Hook		Released
2000	208	2000-06-01	2000-06-02	48	16.9	Entanglement		Released
2000	209	2000-06-01	2000-06-02	45	14.9	Entanglement		Released
2000	225	2000-06-07	2000-06-16	20.5	1.5	Others	others	Released
2000	227	2000-06-07	2000-10-18	39	8.5	Entanglement		Released
2000	228	2000-06-08	2000-06-16	41	10	Entanglement		Released
2000	233	2000-06-10	2000-06-16	36	8	Entanglement		Released
2000	235	2000-06-10	2000-06-16	16	0.7	Disease		Released
2000	237	2000-06-12	2000-06-14	34	6	Entanglement		Released
2000	262	2000-06-25		35.5	7.5	Disease		Released
2000	263	2000-06-25	2000-07-18	39	7.9	Entanglement		Released
2000	290	2000-07-02	2000-07-13	33	6.4	Entanglement		Released
2000	320	2000-07-09	2000-07-13	37	9	Entanglement		Released
2000	346	2000-07-17	2000-07-17			Others	others	Released
2000	361	2000-07-21	2000-07-21	42	11	Unknown		Admitted dead
2000	365	2000-07-23	2001-08-29	43.1	12	Hook		Released
2000	371	2000-07-27	2000-08-04	25.5	2.3	Entanglement		Released
2000	373	2000-07-27	2000-08-04	39.5	10	Others	others	Released
2000	386	2000-07-31	2000-09-05	26	3	Entanglement		Released
2000	413	2000-08-10	2000-08-11	20	0.49	Others	others	Released
2000	416	2000-08-11	2000-08-30	27	3.6	Others	others	Released
2000	425	2000-08-18	2000-08-20	24.5	2.4	Entanglement		Released
2000	427	2000-08-19	2000-08-19			Entanglement		Released
2000	443	2000-08-26	2000-09-15	40.2	9.8	Entanglement		Released
2000	450	2000-08-30	2000-09-15	31.5	5.4	Crude oil		Released
2000	451	2000-08-30	2000-08-30	42		Entanglement		Euthanized
2000	453	2000-08-31	2000-09-05	40	10	Entanglement		Released
2000	463	2000-09-03	2000-09-15	32.5	6	Entanglement		Released
2000	464	2000-09-03	2000-09-21	29.5	4.2	Entanglement		Released
2000	473	2000-09-06	2000-09-21	33	5.2	Entanglement		Released
2000	474	2000-09-06	2000-09-06	42.5		Trauma		Admitted dead
2000	478	2000-09-07	2000-10-18	39	9.5	Entanglement		Released
2000	479	2000-09-07	2000-09-15	43	11.9	Entanglement		Released
2000	480	2000-09-07	2001-01-19	42	10.4	Entanglement		Released
2000	490	2000-09-08	2000-10-18	44	11.8	Hook		Released
2000	494	2000-09-11	2000-09-15	40.5	10.9	Entanglement		Released
2000	504	2000-09-15	2000-09-17	42	9	Crude oil		Dead
2000	505	2000-09-15	2000-10-18	31.2	4.9	Crude oil		Released
2000	506	2000-09-16	2000-10-18	42.5	12	Entanglement		Released
2000	507	2000-09-16	2000-09-25	30	4.5	Entanglement		Dead
2000	510	2000-09-17	2000-09-21	24	2	Crude oil		Released
2000	521	2000-09-20	2000-09-21	39	9.1	Entanglement		Released
2000	529	2000-09-23	2000-10-18	40	11.1	Entanglement		Released
2000	531	2000-09-24	2000-10-18	34.5	6	Entanglement		Released
2000	539	2000-09-26	2000-12-12	29	3.9	Entanglement		Released
2000	546	2000-09-29	2000-10-18	30	4.5	Entanglement		Released
2000	566	2000-10-06	2000-10-18	35.5	7.2	Entanglement		Released
2000	589	2000-10-16	2000-10-16			Trauma		Admitted dead
2000	1505	2000-11-10	2000-12-12	36	7.2	Entanglement		Released
2000	1511	2000-11-12	2000-11-12	78.5		Unknown		Admitted dead
2000	1520	2000-11-19	2000-11-22	46.5	11.9	Hook		Dead
2000	1531	2000-11-23	2000-12-12	36.5	8.8	Entanglement		Released
2000	1548	2000-12-01	2001-05-02	50.5	24.7	Hook		Released
2000	1561	2000-12-11	2000-12-11	41.5		Hook		Admitted dead
2000	296	2000-07-03	2000-07-06	41.5	10.5	Hook		Euthanized
2000	1504	2000-11-09	2001-02-15	33	5.4	Entanglement		Released
2000	394	2000-08-03	2000-08-03			Unknown		Released
2000	1534	2000-11-24	2001-07-01		6.8	Entanglement		Released
2000	29	2000-02-15	2000-07-18	38	8.9	Trauma		Released
2000	84	2000-03-30	2000-04-17	41	13	Others	others	Released
2000	213	2000-06-02	2000-06-12		14.5	Entanglement		Dead
2000	406	2000-08-09	2000-08-30	34.5	4.1	Crude oil		Released
2000	2	2000-01-04	2000-01-16	42	12	Entanglement		Dead
2000	14	2000-01-24	2000-02-17		13	Entanglement		Released
2000	24	2000-02-09	2000-02-21	39	9	Entanglement		Released
2000	110	2000-04-11	2000-04-15	42.5	12	Entanglement		Released
2000	112	2000-04-14	2000-04-27	48	18	Entanglement		Released
2000	113	2000-04-14	2000-04-17	27	4	Entanglement		Released
2000	130	2000-04-25	2000-05-02	39	9	Entanglement		Released
2000	131	2000-04-25	2000-05-02	35.5	6.1	Entanglement		Released
2000	170	2000-05-15	2000-06-08	31	5	Entanglement		Released
2000	253	2000-06-23	2000-07-07	37.2		Hook		Released
2000	254	2000-06-23	2000-07-07	23		Disease		Released
2000	255	2000-06-23	2000-06-23			Unknown		Admitted dead
2000	291	2000-07-02	2000-07-10	29	4.9	Entanglement		Released
2000	292	2000-07-02	2000-08-04	35	6.9	Entanglement		Released
2000	299	2000-07-04	2000-08-04	41		Entanglement		Dead
2000	303	2000-07-05	2000-07-18	44	14	Entanglement		Released
2000	304	2000-07-05	2000-07-13	40	11	Entanglement		Released
2000	311	2000-07-07	2000-07-18	43.5	11.8	Entanglement		Released
2000	374	2000-07-27	2000-08-04	24.5	2.5	Entanglement		Released
2000	375	2000-07-27	2000-07-27	37	7.2	Trauma		Euthanized
2000	440	2000-08-25	2000-10-03	30	4.2	Disease		Released
2000	449	2000-08-29	2000-12-20			Trauma		Released
2000	517	2000-09-19	2000-12-30	43.5	12	Trauma		Euthanized
2001	164	2001-03-23	2001-05-02	37.5	9.9	Others	others	Released
2001	590	2001-07-25	2001-08-24	36.5	7.8	Entanglement		Released
2001	20	2001-01-09	2001-03-06	23	2.2	Unknown		Released
2001	101	2001-02-23	2001-03-06	27.5	3.305	Entanglement		Released
2001	121	2001-03-05	2001-04-24	18.5	1.1	Entanglement		Released
2001	128	2001-03-08	2001-05-16	18.5	1.092	Others	others	Released
2001	135	2001-03-12	2001-05-02	31.5	5	Entanglement		Released
2001	141	2001-03-14	2001-05-02	42.5	11.8	Hook		Released
2001	162	2001-03-23	2001-05-19	45.5	14.1	Hook		Dead
2001	168	2001-03-25	2001-05-02	38	9.9	Hook		Released
2001	310	2001-05-17	2001-06-01	19.5	1.38	Others	others	Released
2001	338	2001-05-23	2001-06-29	19	1.195	Others	others	Released
2001	339	2001-05-20	2001-06-11	38	8.85	Entanglement		Released
2001	348	2001-05-26	2001-06-29	18.5	0.977	Disease		Released
2001	448	2001-07-03	2001-07-09	42.5	9	Entanglement		Euthanized
2001	488	2001-07-03	2001-07-09	42.5	9	Entanglement		Euthanized
2001	541	2001-07-15	2001-07-16	26.5	2.9	Hook		Dead
2001	619	2001-08-03	2001-08-16	25.5	2.21	Entanglement		Released
2001	630	2001-08-07	2001-08-10	30.5	4.95	Others	others	Released
2001	644	2001-08-17	2001-08-29	31.5	4.95	Crude oil		Released
2001	645	2001-08-17	2001-08-29	26	3	Entanglement		Released
2001	731	2001-09-23	2002-01-23	44	13	Entanglement		Released
2001	800	2001-10-20	2001-10-28	43.5	10.85	Trauma		Dead
2001	831	2001-10-30	2001-11-28	43	12.6	Entanglement		Released
2001	843	2001-11-04	2002-01-08	41	11.2	Entanglement		Released
2001	844	2001-11-04	2002-01-08	43	11.45	Entanglement		Released
2001	1430	2001-12-11	2002-01-30	34	7.8	Entanglement		Released
2001	23	2001-01-09	2001-04-04	32	6.6	Others	others	Euthanized
2001	28	2001-01-17	2001-01-17			Hook		Released
2001	29	2001-01-18	2001-01-18			Trauma		Admitted dead
2001	39	2001-01-25	2001-02-15	39	9.5	Entanglement		Released
2001	42	2001-01-28	2001-05-02	29	4.1	Entanglement		Released
2001	51	2001-01-31	2001-01-31			Entanglement		Admitted dead
2001	88	2001-02-18	2001-02-18			Unknown		Admitted dead
2001	105	2001-02-25	2001-03-06	16.5	0.934	Unknown		Released
2001	108	2001-02-27	2001-03-06	50.5	23.9	Hook		Released
2001	153	2001-03-17	2001-03-28	42	11.1	Entanglement		Dead
2001	167	2001-03-24	2001-03-24			Trauma		Admitted dead
2001	172	2001-03-26	2001-03-28		12.2	Trauma		Dead
2001	173	2001-03-26	2001-06-01	45	14.1	Hook		Released
2001	175	2001-03-27	2001-03-27			Unknown		Admitted dead
2001	182	2001-03-30	2001-04-03	13	0.314	Disease		Dead
2001	186	2001-04-01	2001-05-16	26	2.6	Entanglement		Released
2001	198	2001-04-05	2001-05-16	41	9	Entanglement		Released
2001	204	2001-04-09	2001-04-09	25.5	3	Entanglement		Released
2001	238	2001-04-24	2001-04-24	53		Unknown		Admitted dead
2001	240	2001-04-26	2001-04-26			Hook		Admitted dead
2001	259	2001-05-01	2001-05-05		0.567	Unknown		Dead
2001	271	2001-05-07	2001-05-07			Unknown		Admitted dead
2001	273	2001-05-07	2001-05-07			Unknown		Admitted dead
2001	284	2001-05-10	2001-05-10			Unknown		Admitted dead
2001	285	2001-05-13	2001-06-01		11	Entanglement		Released
2001	287	2001-05-11	2001-06-01		8.1	Entanglement		Released
2001	288	2001-05-11	2001-08-03	45.5	16	Hook		Released
2001	300	2001-05-16	2001-06-01		3.9	Entanglement		Released
2001	301	2001-05-16	2001-05-21	19	0.779	Disease		Euthanized
2001	302	2001-05-16	2001-05-31	18.5	1.2	Others	others	Released
2001	303	2001-05-16	2001-05-30	17	0.72	Trauma		Dead
2001	306	2001-05-17	2001-06-29	17	0.815	Disease		Released
2001	307	2001-05-17	2001-05-31	17	0.906	Others	others	Released
2001	308	2001-05-17	2001-05-31	17	0.98	Others	others	Released
2001	309	2001-05-17	2001-06-29	42	12.2	Hook		Released
2001	311	2001-05-17	2001-07-10	67	55	Hook		Released
2001	312	2001-05-18	2001-06-11	41	9.8	Entanglement		Released
2001	314	2001-05-18	2001-05-31	16.3	0.783	Others	malnutrition	Released
2001	315	2001-05-18	2001-06-01	17.2		Others	others	Released
2001	323	2001-05-19	2001-06-29	36.5	7.5	Trauma		Released
2001	324	2001-05-19	2001-05-31	15	0.652	Disease		Released
2001	328	2001-05-21	2001-06-11	43	14	Hook		Released
2001	334	2001-05-23	2001-06-01	20	1.704	Others	others	Released
2001	344	2001-05-24	2001-06-29	15.3	1.84	Others	others	Released
2001	349	2001-05-26	2001-05-31	21	1.75	Unknown		Released
2001	350	2001-05-27	2001-06-11	33.2	7	Entanglement		Released
2001	356	2001-05-30	2001-06-12	42	10.6	Hook		Dead
2001	365	2001-06-02	2001-06-11	19.5	1.5	Crude oil		Released
2001	367	2001-06-03	2001-06-11	16.5	1.3	Others	others	Released
2001	376	2001-06-04	2001-06-11	21.5	1.811	Crude oil		Released
2001	378	2001-06-06	2001-06-11	16	0.834	Others	others	Released
2001	381	2001-06-07	2001-06-07	43.5		Unknown		Admitted dead
2001	383	2001-06-08	2001-06-08	40.5		Unknown		Admitted dead
2001	384	2001-06-08	2001-06-11	18.5	1.082	Others	others	Released
2001	391	2001-06-09	2001-06-09			Unknown		Admitted dead
2001	409	2001-08-02	2001-08-03	16		Trauma		Released
2001	414	2001-06-16	2001-07-20	41.5	10.5	Hook		Released
2001	416	2001-06-16	2001-06-29	17.5	0.965	Disease		Released
2001	418	2001-06-16	2001-06-16			Unknown		Admitted dead
2001	421	2001-06-17	2001-06-17			Unknown		Admitted dead
2001	427	2001-06-18	2001-07-10	27	2.8	Crude oil		Released
2001	429	2001-06-19	2001-06-19			Entanglement		Released
2001	434	2001-06-21	2001-08-08		0.645	Disease		Released
2001	444	2001-06-22	2001-08-08	43.5	14	Entanglement		Released
2001	449	2001-06-23	2001-06-23			Unknown		Admitted dead
2001	451	2001-06-24	2001-06-29	30.5	4.1	Others	others	Released
2001	457	2001-05-30	2001-05-30	23		Unknown		Admitted dead
2001	460	2001-06-25	2001-06-29	18.5	1.144	Others	others	Released
2001	461	2001-06-25	2001-06-25			Unknown		Admitted dead
2001	470	2001-06-28	2001-08-08	26	3.1	Others	others	Released
2001	473	2001-06-28	2001-07-10	18	1	Unknown		Released
2001	478	2001-06-30	2001-08-08	46	16.2	Entanglement		Released
2001	483	2001-07-01	2001-07-10	15.5	0.57	Others	others	Released
2001	501	2001-07-05	2001-08-08	14	0.537	Others	others	Released
2001	539	2001-07-14	2001-07-20	17	0.836	Entanglement		Released
2001	545	2001-07-16	2001-07-20	18	1	Others	others	Released
2001	571	2001-10-08	2002-06-01	26.5	2.735	Others	others	Released
2001	598	2001-07-26	2001-11-09	41.2	9.85	Hook		Released
2001	599	2001-07-27	2001-08-08	43	12.85	Entanglement		Released
2001	606	2001-07-27	2001-07-27	42		Trauma		Admitted dead
2001	608	2001-07-29	2001-07-29			Crude oil		Released
2001	609	2001-07-29	2001-08-08	22	1.79	Crude oil		Released
2001	615	2001-08-01	2001-08-08	32		Others	others	Released
2001	653	2001-08-20	2001-08-20	36		Unknown		Admitted dead
2001	654	2001-08-20	2001-08-20	44.5		Unknown		Admitted dead
2001	664	2001-08-24	2001-09-13	52.8	25.3	Others	ingestion	Released
2001	666	2001-08-24	2001-10-01	53.5	23.4	Hook		Released
2001	677	2001-08-03	2001-08-03	41.5		Unknown		Admitted dead
2001	678	2001-09-01	2001-11-12	39	9.85	Trauma		Released
2001	679	2001-09-02	2001-09-13	38.5	8.8	Entanglement		Released
2001	684	2001-09-03	2001-09-03	38.5		Trauma		Admitted dead
2001	686	2001-09-04	2001-10-01	35	7	Entanglement		Released
2001	687	2001-09-06	2001-09-06	43		Entanglement		Admitted dead
2001	688	2001-09-06	2001-09-15	51.2	20	Entanglement		Dead
2001	695	2001-09-09	2001-09-13	34.5	7.5	Entanglement		Released
2001	701	2001-09-11	2001-09-13	30.2		Entanglement		Released
2001	702	2001-09-11	2001-10-01	38.5	11.1	Entanglement		Released
2001	704	2001-09-12	2001-09-13	44	10.8	Hook		Dead
2001	713	2001-09-16	2001-11-01	37	6	Disease		Released
2001	717	2001-09-19	2001-10-10	26	4.1	Entanglement		Released
2001	721	2001-09-21	2001-10-01	36	7.4	Entanglement		Released
2001	725	2001-09-22	2001-10-15	53	26	Others	ingestion	Released
2001	730	2001-09-23	2001-10-23	45	15.1	Trauma		Dead
2001	741	2001-09-26	2001-10-13	31	4.7	Entanglement		Released
2001	769	2001-10-08	2001-10-08		7	Unknown		Admitted dead
2001	772	2001-10-10	2002-01-12	30.4	4.3	Crude oil		Released
2001	773	2001-10-11	2001-11-09	25.5	2.3	Crude oil		Released
2001	778	2001-10-11	2001-10-15	33	1.75	Crude oil		Released
2001	779	2001-10-11	2001-11-09	30	4.2	Crude oil		Released
2001	786	2001-10-15	2001-10-15	22	10	Unknown		Admitted dead
2001	795	2001-10-19	2002-01-08	37	7.7	Entanglement		Released
2001	805	2001-10-21	2001-11-09	29.5	3.336	Crude oil		Released
2001	826	2001-10-28	2001-11-09	26.5	3.1	Entanglement		Released
2001	827	2001-10-28	2001-11-28	63.5	43.5	Hook		Released
2001	873	2001-11-14	2001-11-14			Hook		Admitted dead
2001	874	2001-11-15	2002-01-30	38	7.85	Entanglement		Released
2001	883	2001-11-18	2001-11-18			Unknown		Admitted dead
2001	888	2001-11-19	2001-11-30	27	3.35	Unknown		Released
2001	1415	2001-12-02	2001-12-02			Unknown		Admitted dead
2001	1419	2001-12-06	2001-12-06	35.5		Unknown		Admitted dead
2001	1432	2001-12-11	2002-01-12	43	13.2	Entanglement		Released
2001	1435	2001-12-15	2001-12-15	48		Unknown		Admitted dead
2001	1441	2001-12-19	2002-01-08	52.5	24.2	Entanglement		Released
2001	1448	2001-12-28	2002-02-08	26.2	3.2	Entanglement		Released
2001	258	2001-04-30	2001-05-02	24.3		Others	others	Released
2001	751	2001-09-30	2001-10-01	57.5	32	Others	others	Released
2001	500	2001-07-05	2001-07-06	41		Entanglement		Euthanized
2001	14	2001-01-06	2001-01-18	65.5	46	Hook		Released
2001	115	2001-03-02	2001-03-06	22.5	1.85	Others	others	Released
2001	154	2001-03-19	2001-05-18	16.5	0.634	Disease		Dead
2001	166	2001-03-24	2001-03-26	22	1.336	Entanglement		Euthanized
2001	232	2001-04-20	2001-04-24	15.5	0.564	Entanglement		Dead
2001	254	2001-05-02	2001-06-01		6	Entanglement		Released
2001	533	2001-07-13	2001-09-13	38	8.3	Hook		Released
2001	542	2001-07-17	2001-08-08	40.2	10.85	Hook		Released
2001	634	2001-08-12	2001-09-08	47	17.1	Hook		Released
2001	188	2001-04-02	2001-04-03	37	10.5	Unknown		Dead
2001	189	2001-04-02	2001-04-04	37	6.1	Disease		Dead
2001	197	2001-04-05	2001-04-05	51	19	Hook		Admitted dead
2001	218	2001-04-16	2001-06-08		5.5	Disease		Released
2001	331	2001-05-01	2002-01-23	51.8	21	Hook		Released
2001	332	2001-04-27	2001-06-29	45	15.5	Disease		Released
2001	333	2001-05-03	2001-11-09	43	13	Hook		Released
2001	371	2001-06-04	2001-07-20	21	1.358	Disease		Released
2001	372	2001-06-04	2001-06-29	35	7.5	Entanglement		Dead
2001	373	2001-06-04	2001-06-27	26	9.7	Others	others	Released
2001	374	2001-06-04	2001-06-29	39.5	15.9	Trauma		Released
2001	428	2001-06-20	2001-06-29	41	11.9	Entanglement		Released
2001	439	2001-06-22	2001-07-29	15.5	0.741	Disease		Released
2001	440	2001-06-22	2001-06-26	22.5	2	Entanglement		Dead
2001	441	2001-06-22	2001-07-20	34	6.5	Hook		Released
2001	442	2001-06-22	2001-07-10	36.5	10	Crude oil		Released
2001	443	2001-06-22	2001-10-15	44	11.5	Hook		Released
2001	471	2001-06-28	2001-07-20	44	13.05	Hook		Released
2001	472	2001-06-28	2001-08-03	54.5	23.45	Hook		Released
2001	496	2001-07-05	2001-08-03	37.5	7.3	Entanglement		Released
2001	497	2001-07-05	2001-08-03	38	8	Entanglement		Released
2001	498	2001-07-05	2001-08-08	27	3	Entanglement		Released
2001	527	2001-07-11	2001-07-20	17	0.91	Others	others	Released
2001	528	2001-07-11	2001-07-20	39.5	11.6	Entanglement		Released
2001	551	2001-07-09	2001-07-20	15.5	0.619	Disease		Released
2001	552	2001-07-17	2001-07-19	17.3	0.886	Disease		Dead
2001	553	2001-07-11	2001-07-20	17.2	0.997	Unknown		Released
2001	554	2001-07-15	2001-07-20	44.1	16.3	Others	others	Released
2001	555	2001-07-17	2001-07-20	46.2	16.15	Entanglement		Released
2001	587	2001-07-25	2001-11-09	46	19.6	Trauma		Released
2001	588	2001-07-25	2001-10-01	48	18.6	Hook		Released
2001	589	2001-07-25	2001-08-03	53	24.95	Others	others	Released
2001	600	2001-07-27	2001-08-08	20	1.632	Others	others	Released
2001	856	2001-11-08	2002-01-17	45	13	Entanglement		Released
2002	99	2002-04-01	2002-06-28	45	14.05	Hook		Released
2002	242	2002-06-17	2002-06-26	36	8.5	Entanglement		Released
2002	1563	2002-11-14	2003-02-10	33	6.85	Entanglement		Released
2002	5	2002-01-04	2002-01-17	68.5	43	Entanglement		Released
2002	13	2002-01-08	2002-01-30	41	10.85	Entanglement		Released
2002	14	2002-01-08	2002-02-08	49	14.2	Hook		Released
2002	24	2002-01-14	2002-02-02	19.5	1.149	Entanglement		Released
2002	47	2002-02-03	2002-04-09	24.5	2	Entanglement		Released
2002	52	2002-02-06	2002-02-08	37	9.9	Trauma		Euthanized
2002	54	2002-02-08		44	15.6	Entanglement		Released
2002	74	2002-03-05	2002-03-19	37	8.6	Entanglement		Released
2002	94	2002-03-29	2002-04-08	34	6.85	Hook		Dead
2002	124	2002-04-17	2002-06-19	40	10.2	Hook		Released
2002	211	2002-06-03	2002-06-25	38.5	9.75	Entanglement		Released
2002	281	2002-06-28	2002-07-05	58	28.7	Hook		Released
2002	286	2002-06-29	2002-08-22		17.5	Entanglement		Released
2002	287	2002-06-29	2002-08-30	30	4.5	Entanglement		Released
2002	343	2002-07-23	2002-08-30	43	11.5	Hook		Released
2002	367	2002-07-28	2002-08-02	18	1	Others	others	Released
2002	382	2002-08-12	2002-09-27	48	17.9	Hook		Released
2002	383	2002-08-12	2002-08-30		10.8	Hook		Dead
2002	413	2002-08-22	2002-08-30	42	12.15	Entanglement		Released
2002	429	2002-08-30	2002-09-10	41	11.1	Entanglement		Released
2002	430	2002-08-30	2002-09-27	26	2.95	Entanglement		Released
2002	431	2002-08-30	2002-10-02	45	14.2	Entanglement		Released
2002	432	2002-08-30	2002-09-14	55.5	25.8	Hook		Dead
2002	451	2002-09-06	2002-10-02	41	10.85	Entanglement		Released
2002	487	2002-09-18	2002-11-29	48.5	13.2	Hook		Released
2002	488	2002-09-18	2002-11-04	45	13.2	Hook		Released
2002	493	2002-09-19	2004-02-09	59	28	Hook		Released
2002	505	2002-09-24	2002-10-16	22	1.6	Entanglement		Released
2002	529	2002-09-30	2002-10-01	25	2.7	Entanglement		Dead
2002	1549	2002-11-08	2002-11-15	37.5	8.2	Entanglement		Released
2002	1592	2002-11-29	2003-03-10	32	4.5	Entanglement		Released
2002	1614	2002-12-16	2002-12-23	32.5	4.45	Entanglement		Released
2002	1615	2002-12-16	2002-12-23	42	9.45	Entanglement		Released
2002	22	2002-01-13	2002-02-08	36	7	Hook		Released
2002	26	2002-01-15	2002-01-17	39	9.1	Entanglement		Dead
2002	31	2002-01-20	2002-03-19	51.5	23.65	Hook		Released
2002	57	2002-02-14	2002-02-14			Unknown		Admitted dead
2002	60	2002-02-17	2002-02-17			Entanglement		Released
2002	61	2002-02-20	2002-05-24	33.5	5.25	Entanglement		Released
2002	62	2002-02-23	2002-02-27	64	43.05	Others	others	Released
2002	63	2002-02-23	2002-03-19	27.5	3.5	Entanglement		Released
2002	64	2002-02-23	2002-03-19	30.5	5.1	Entanglement		Released
2002	84	2002-03-18	2002-03-19	41	8.1	Trauma		Euthanized
2002	91	2002-03-26	2002-04-18		1.55	Entanglement		Dead
2002	93	2002-03-28	2002-03-28	45	9.5	Unknown		Admitted dead
2002	96	2002-03-31	2002-03-31		40	Unknown		Admitted dead
2002	108	2002-04-05	2002-04-18	38	7.9	Entanglement		Dead
2002	110	2002-04-07	2002-05-24	32	5.25	Entanglement		Released
2002	114	2002-04-10	2002-04-10			Trauma		Admitted dead
2002	117	2002-04-11	2002-04-11			Unknown		Admitted dead
2002	141	2002-04-24	2002-04-24			Unknown		Admitted dead
2002	155	2002-05-09	2002-06-26	29	4.15	Entanglement		Euthanized
2002	159	2002-05-11	2002-06-25	56	28	Hook		Released
2002	162	2002-05-12	2002-05-24	26.5	3.25	Entanglement		Released
2002	187	2002-05-22	2002-06-26	45		Hook		Released
2002	188	2002-05-22	2002-05-22			Hook		Admitted dead
2002	201	2002-05-27	2002-06-19	21.5	1.825	Entanglement		Released
2002	222	2002-06-10	2002-06-19	29	3.75	Entanglement		Released
2002	233	2002-06-16	2002-08-02	39.5	9.85	Hook		Released
2002	238	2002-06-16	2002-06-25	27	3.55	Entanglement		Released
2002	239	2002-06-16	2002-06-25	30	4	Entanglement		Released
2002	258	2002-06-22	2002-07-05	45	12.3	Hook		Released
2002	263	2002-06-23	2002-07-05	23	1.95	Others	others	Released
2002	264	2002-06-24	2002-08-02	38.2	8.5	Entanglement		Released
2002	265	2002-06-24	2002-07-05	21	1.55	Others	others	Released
2002	273	2002-06-25	2002-06-27	22	1.639	Trauma		Dead
2002	282	2002-06-28	2002-08-13	32.5	5.3	Entanglement		Released
2002	283	2002-06-28	2002-06-28	28.9		Others	others	Released
2002	288	2002-06-29	2002-07-05	32.5	5.95	Others	others	Released
2002	293	2002-07-01	2002-07-05	29.5	4.9	Entanglement		Released
2002	295	2002-07-02	2002-08-02	45.5	14	Hook		Released
2002	296	2002-07-02	2002-08-02	28	3.7	Others	ingestion	Released
2002	298	2002-07-02	2002-07-05			Others	others	Released
2002	299	2002-07-03	2002-08-30	56	27.45	Hook		Released
2002	301	2002-07-07	2002-08-30	43	13.2	Entanglement		Released
2002	303	2002-07-07	2002-07-07			Entanglement		Released
2002	305	2002-07-08	2002-07-29	31	4.9	Entanglement		Released
2002	316	2002-07-12	2002-07-12	42.5		Unknown		Admitted dead
2002	317	2002-07-14	2002-08-02	24	2.4	Disease		Released
2002	323	2002-07-15	2002-07-15	40		Others	others	Released
2002	328	2002-07-16	2002-07-19	45.5	12.7	Hook		Dead
2002	332	2002-07-18	2002-07-29	48	18.55	Others	others	Released
2002	336	2002-07-20	2002-09-27	36.5	7.45	Entanglement		Released
2002	337	2002-07-20	2002-11-04	45.5	14.95	Hook		Released
2002	340	2002-07-22	2002-08-02	42.3	13.75	Entanglement		Released
2002	347	2002-07-26	2002-08-02	39.5	11.25	Hook		Released
2002	348	2002-07-26	2002-07-29	33	5.55	Entanglement		Released
2002	349	2002-07-26	2002-07-29	28	3.3	Entanglement		Released
2002	350	2002-07-29	2002-08-02	24	2.6	Others	others	Released
2002	368	2002-07-29	2002-08-02	18.5	1.2	Others	others	Released
2002	359	2002-08-01	2002-10-02	38	9.2	Entanglement		Released
2002	362	2002-08-03	2002-08-22	29.5	3.95	Entanglement		Released
2002	364	2002-08-04	2002-08-13	38	9.4	Entanglement		Released
2002	372	2002-08-07	2002-08-14	44	11.2	Hook		Dead
2002	375	2002-08-09	2002-08-30		3.3	Entanglement		Released
2002	391	2002-08-16	2002-08-30	40.5	11.5	Entanglement		Released
2002	394	2002-08-17	2002-09-10	42.5	11.9	Hook		Released
2002	434	2002-08-31	2002-09-19	26.5	3.2	Entanglement		Released
2002	449	2002-09-05	2002-09-05			Trauma		Admitted dead
2002	470	2002-09-13	2002-10-02	26.1	3.35	Others	others	Released
2002	480	2002-09-16	2002-09-18	27.2	3.2	Entanglement		Dead
2002	497	2002-09-20	2002-11-04	48	16.65	Hook		Released
2002	498	2002-09-20	2002-09-27	27	3.25	Entanglement		Released
2002	499	2002-09-20	2002-09-26	34.5	5.3	Entanglement		Released
2002	514	2002-09-26	2002-12-23	46	12.95	Hook		Released
2002	519	2002-09-28	2002-11-04		13.45	Hook		Released
2002	520	2002-09-28	2002-11-08		10.15	Hook		Released
2002	535	2002-10-01	2003-03-06		17.6	Hook		Released
2002	583	2002-10-18	2002-11-06	28.2	4.7	Others	others	Released
2002	1524	2002-10-26	2002-11-06	26	2.8	Entanglement		Released
2002	1525	2002-10-28	2002-10-28			Unknown		Admitted dead
2002	1526	2002-10-28	2002-10-28			Unknown		Admitted dead
2002	1527	2002-10-28	2002-10-28			Unknown		Admitted dead
2002	1536	2002-10-31	2002-11-29	39	11.3	Entanglement		Released
2002	1558	2002-11-12	2002-12-23	25.9	2.6	Others	others	Released
2002	1564	2002-11-14	2002-11-29	28	3.6	Entanglement		Released
2002	1581	2002-11-22	2003-02-10	31.5	4.35	Entanglement		Released
2002	1603	2002-12-09	2002-12-23	27	3.5	Crude oil		Released
2002	1605	2002-12-09	2002-12-23	37	8	Entanglement		Released
2002	1634	2002-12-31	2002-12-31		8	Unknown		Admitted dead
2002	85	2002-03-17	2002-03-19	23.75	2.4	Others	others	Released
2002	387	2002-08-12	2002-10-16		4.1	Entanglement		Released
2002	388	2002-08-12	2002-08-13		28.25	Entanglement		Released
2002	1620	2002-12-21	2002-12-23	40.5	12.45	Others	others	Released
2002	77	2002-03-07	2002-06-19	33.2	5.5	Entanglement		Released
2002	373	2002-08-07	2002-08-22	34	6.5	Hook		Released
2002	376	2002-08-09	2002-08-30	44.2	14	Hook		Released
2002	414	2002-08-22	2002-08-30	31	5.6	Crude oil		Released
2002	438	2002-09-01	2002-09-20	40	10.25	Entanglement		Released
2002	441	2002-09-02	2002-09-27	44.2	14.1	Hook		Released
2002	1577	2002-11-19	2003-03-06	47.5	10.65	Hook		Released
2002	225	2002-06-11	2002-07-11	49	20.25	Others	others	Released
2002	330	2002-07-18	2002-09-27	34.5	5.9	Entanglement		Released
2002	331	2002-07-18	2002-09-03	43	14.2	Hook		Released
2002	570	2002-10-14	2002-11-10	40.2	9.8	Entanglement		Released
2002	1604	2002-12-09	2002-12-15	23	1.65	Entanglement		Dead
2002	1609	2002-12-11	2003-04-10	19.5	1.12	Entanglement		Released
2002	37	2002-01-24	2002-03-19	38.5	7.95	Hook		Released
2002	126	2002-04-18	2002-05-24	42	10	Entanglement		Released
2002	152	2002-05-07	2002-06-26	46.5	13.9	Hook		Euthanized
2002	190	2002-05-23	2002-07-31	51	19.95	Trauma		Released
2002	269	2002-06-25	2002-07-23	47.5	11.3	Hook		Dead
2002	270	2002-06-25	2002-08-30	52	20.8	Trauma		Released
2002	314	2002-07-12	2002-08-13	41.5	10.9	Unknown		Released
2002	315	2002-07-12	2002-08-13	44	12.55	Entanglement		Released
2002	440	2002-09-02	2003-03-06	41.2	11.35	Hook		Released
2002	479	2002-09-16	2003-03-06	43.2	11.95	Hook		Released
2002	496	2002-09-20	2002-11-06	41	11.05	Others	ingestion	Released
2002	516	2002-09-27	2002-10-16	47	16.25	Entanglement		Released
2002	575	2002-10-15	2002-11-06	34	6.7	Entanglement		Released
2002	576	2002-10-15	2002-11-06	27.5	3.7	Entanglement		Released
2002	590	2002-10-23	2002-12-23	36.5	9.25	Disease		Released
2002	1567	2002-11-16	2002-12-23	32.5	4.55	Entanglement		Released
2002	1568	2002-11-16	2003-03-06	44	11.1	Entanglement		Released
2002	1599	2002-12-03	2003-03-06	37.5	8	Entanglement		Released
2003	120	2003-03-27	2003-03-28			Entanglement		Released
2003	385	2003-06-30	2003-07-11	32	6.9	Disease		Released
2003	451	2003-07-16	2003-07-17	43	11.5	Hook		Dead
2003	613	2003-08-26	2003-10-24	76	52.85	Others	ingestion	Released
2003	662	2003-09-14	2003-09-22	51	20.4	Trauma		Euthanized
2003	88	2003-02-26	2003-03-10		6.5	Entanglement		Released
2003	121	2003-03-31	2003-04-11	17	1.013	Unknown		Released
2003	141	2003-04-16	2003-06-19	27.5	3.05	Entanglement		Released
2003	146	2003-04-16	2003-05-01	42	11.35	Entanglement		Released
2003	267	2003-05-26	2003-06-03	46	15.85	Entanglement		Released
2003	268	2003-05-26	2003-10-15	45	13	Hook		Released
2003	292	2003-06-04	2003-07-11	40.5	10.65	Hook		Released
2003	316	2003-06-10	2003-06-27	27.5	3.1	Entanglement		Released
2003	409	2003-07-04	2003-07-30	47	13.95	Disease		Released
2003	424	2003-07-08	2003-07-09	16	0.602	Disease		Dead
2003	431	2003-07-10	2003-08-21	43	12.35	Hook		Released
2003	525	2003-08-08	2003-08-08	51	17.15	Trauma		Euthanized
2003	535	2003-08-11	2003-11-27	20.5	1.4	Entanglement		Released
2003	642	2003-09-08	2003-09-19	30	4.05	Entanglement		Released
2003	1521	2003-12-17	2004-02-13	17	0.776	Crude oil		Released
2003	10	2003-01-07	2003-02-28	29.5	4.4	Entanglement		Released
2003	12	2003-01-09	2003-03-14	30.5	5.1	Trauma		Released
2003	14	2003-01-10	2003-01-10	54		Hook		Admitted dead
2003	21	2003-01-15	2003-01-16	35	6.25	Entanglement		Dead
2003	28	2003-01-21	2003-03-06	28	2.9	Entanglement		Released
2003	30	2003-01-24	2003-01-24			Unknown		Released
2003	36	2003-01-28	2003-01-28			Hook		Admitted dead
2003	37	2003-01-29	2003-03-06	50	19.35	Others	others	Released
2003	39	2003-01-29	2003-02-28		15.05	Hook		Released
2003	58	2003-02-14	2003-03-14	24.5	2.72	Others	others	Released
2003	59	2003-02-14	2003-02-14			Unknown		Admitted dead
2003	61	2003-02-15	2003-02-15			Entanglement		Admitted dead
2003	62	2003-02-17	2003-05-14	55.5	27	Hook		Released
2003	74	2003-02-27	2003-05-01		15.4	Entanglement		Released
2003	96	2003-03-02	2003-03-14	25	3.4	Others	others	Released
2003	97	2003-03-04	2003-03-06	51	18.8	Entanglement		Released
2003	103	2003-03-08	2003-03-14	38	10	Disease		Released
2003	104	2003-03-09	2003-05-26	45	13.65	Entanglement		Released
2003	111	2003-03-23	2003-05-26	39	8.45	Disease		Released
2003	126	2003-04-05	2003-05-01	34.5	7.25	Entanglement		Released
2003	135	2003-04-12	2003-04-14	19.5	1.25	Entanglement		Dead
2003	136	2003-04-13	2003-05-09	48	16.2	Hook		Released
2003	151	2003-04-20	2003-04-22	58	34.35	Hook		Dead
2003	152	2003-04-20	2003-04-20	37		Trauma		Admitted dead
2003	168	2003-04-23	2003-06-01	31	6.35	Disease		Dead
2003	189	2003-05-01	2003-05-14	36.5	8.75	Entanglement		Released
2003	190	2003-05-01	2003-05-26	43.5	14.3	Entanglement		Released
2003	193	2003-05-04	2003-05-26	31	4.8	Entanglement		Released
2003	194	2003-05-04	2003-05-14	39	9.1	Entanglement		Released
2003	212	2003-05-15	2003-05-26	25	2.25	Entanglement		Released
2003	213	2003-05-15	2003-05-21	25.5	2.7	Entanglement		Released
2003	215	2003-05-15	2003-05-20	32	5.35	Entanglement		Released
2003	218	2003-05-16	2003-05-26	31.8	5.25	Entanglement		Released
2003	224	2003-05-18	2003-10-15		24.6	Trauma		Released
2003	236	2003-05-20	2003-05-20			Unknown		Admitted dead
2003	239	2003-05-20	2003-05-21	42	10.85	Others	others	Released
2003	247	2003-05-22	2003-06-03	21	1.364	Disease		Released
2003	254	2003-05-24	2003-06-03	44	12.35	Entanglement		Released
2003	255	2003-05-24	2003-06-10	33	5.42	Others	ingestion	Released
2003	256	2003-05-24	2003-06-03	33	5.4	Disease		Released
2003	261	2003-05-25	2004-02-13	17.5	1	Disease		Released
2003	279	2003-05-31	2003-06-10	23.5	2.45	Entanglement		Released
2003	280	2003-05-31	2003-06-30	44	13	Crude oil		Released
2003	302	2003-06-07	2003-06-27	43	13.3	Entanglement		Released
2003	327	2003-06-13	2003-07-01	18.5	1.72	Disease		Released
2003	360	2003-06-23	2003-08-08	17	0.844	Disease		Released
2003	406	2003-07-03	2003-07-24	41	8.9	Entanglement		Released
2003	421	2003-07-07	2003-07-24	28	3.75	Disease		Released
2003	435	2003-07-11	2003-08-08		1.133	Others	others	Released
2003	437	2003-07-12	2003-07-30	22	2.05	Others	others	Released
2003	438	2003-07-13	2003-08-08	21	1.25	Disease		Released
2003	450	2003-07-16	2003-09-12	18	1.186	Others	others	Released
2003	463	2003-07-20	2003-07-20	57		Hook		Euthanized
2003	484	2003-07-28	2004-02-13	17.4	0.825	Disease		Released
2003	484-B	2003-07-29	2003-08-04	39	9.75	Entanglement		Released
2003	485-B	2003-07-29	2003-07-29			Trauma		Admitted dead
2003	493	2003-07-31	2003-10-15	41	11.4	Entanglement		Released
2003	494	2003-07-31	2003-08-21	48	19.15	Entanglement		Released
2003	500	2003-08-03	2003-08-20		0.761	Disease		Released
2003	517	2003-08-06	2003-08-15	22.2	1.809	Entanglement		Released
2003	571	2003-08-15	2003-08-23	18	1.057	Trauma		Dead
2003	574	2003-08-17	2003-09-22	43.5	12.95	Entanglement		Released
2003	575	2003-08-17	2003-08-27	19.5	1.37	Others	others	Released
2003	603	2003-08-22	2003-09-04	27	3	Entanglement		Released
2003	616	2003-08-27	2003-08-27	58	19.15	Disease		Dead
2003	624	2003-08-31	2003-09-17	34	6.2	Entanglement		Released
2003	625	2003-08-31	2003-10-15	46	18.35	Entanglement		Released
2003	647	2003-09-08	2003-09-08	49	13.4	Entanglement		Euthanized
2003	651	2003-09-12	2003-11-27	21.8	1.85	Disease		Released
2003	653	2003-09-12	2003-09-13	53.5	21.7	Disease		Dead
2003	660	2003-09-13	2003-10-15	33.8	5.9	Entanglement		Released
2003	674	2003-09-19	2003-12-13		0.953	Disease		Released
2003	686	2003-09-21	2003-10-03	26.5	29	Others	others	Released
2003	704	2003-09-25	2003-09-25	49		Unknown		Admitted dead
2003	725	2003-09-30	2003-09-30			Unknown		Admitted dead
2003	764	2003-10-18	2003-11-24	45.5	15.85	Hook		Released
2003	1431	2003-10-28	2003-10-28			Trauma		Admitted dead
2003	1426	2003-11-11	2003-11-24	28	3.78	Entanglement		Released
2003	1428	2003-11-12	2003-11-27	23.5	1.9	Entanglement		Released
2003	426	2003-07-01	2003-07-03	21		Others	others	Released
2003	465	2003-07-21	2004-05-15	17	0.853	Disease		Released
2003	483	2003-07-27	2003-08-15	25	2.5	Entanglement		Released
2003	485	2003-07-28	2003-09-12	17.5	0.84	Disease		Released
2003	768	2003-10-19	2003-12-18	55	27.5	Hook		Released
2003	1439	2003-11-20	2004-02-13	38	7.4	Entanglement		Released
2003	1440	2003-11-20	2003-12-13	51.5	18.4	Entanglement		Released
2003	673	2003-09-18	2003-10-03	51	23.6	Hook		Released
2003	744	2003-10-09		16	0.75	Others	others	Euthanized
2003	102	2003-03-06	2003-03-06	37		Entanglement		Euthanized
2003	125	2003-04-04	2003-05-06	55	24.1	Hook		Released
2003	185	2003-04-30	2003-05-14		2.55	Entanglement		Released
2003	427	2003-07-09	2003-08-04	26	3.05	Entanglement		Released
2003	503	2003-08-04	2003-10-15	38	8.95	Entanglement		Released
2003	533	2003-08-11	2003-09-04	34.6	6.05	Entanglement		Released
2003	116	2003-03-25	2003-05-30	49	17.95	Entanglement		Released
2003	122	2003-04-03	2003-04-03	24.5		Entanglement		Euthanized
2003	130	2003-04-10	2003-05-26	43	11.55	Entanglement		Released
2003	133	2003-04-11	2003-05-01	33	6	Entanglement		Released
2003	134	2003-04-11	2003-05-01	47.5	15.25	Entanglement		Released
2003	140	2003-04-15	2003-05-22	22	1.685	Entanglement		Released
2003	163	2003-04-22	2003-05-01	51	19.95	Entanglement		Released
2003	164	2003-04-22	2003-05-26	46	17.05	Entanglement		Released
2003	165	2003-04-22	2004-04-16	36.5	8.25	Trauma		Released
2003	166	2003-04-22	2003-05-01	29	4.85	Entanglement		Released
2003	167	2003-04-22	2003-05-01	31	5.65	Trauma		Released
2003	181	2003-04-28	2003-04-30	48	17.4	Hook		Euthanized
2003	182	2003-04-28	2003-05-14	26.5	3.5	Entanglement		Released
2003	187	2003-04-30	2003-10-03	41.5	12.4	Hook		Released
2003	191	2003-05-02	2003-07-11	14	0.447	Entanglement		Released
2003	192	2003-05-02	2003-05-14	44	15	Hook		Released
2003	197	2003-05-05	2003-05-26	39	9.5	Entanglement		Released
2003	200	2003-05-09	2003-11-27	16.5	0.78	Disease		Released
2003	201	2003-05-09	2003-05-19	43	13	Others	ingestion	Released
2003	208	2003-05-11	2003-06-16	18.5	0.918	Others	others	Dead
2003	209	2003-05-12	2003-05-26	26	3.3	Disease		Released
2003	210	2003-05-12	2003-06-11	44	11.8	Disease		Dead
2003	220	2003-05-16	2003-08-13	40	8.35	Hook		Dead
2003	232	2003-05-20	2003-11-24	43	10.6	Trauma		Released
2003	233	2003-05-20	2003-06-27	47	18	Trauma		Released
2003	234	2003-05-20	2003-05-26	44	15.7	Others	others	Released
2003	235	2003-05-20	2003-07-11		24.8	Hook		Released
2003	273	2003-05-27	2003-06-12	44.5	11.335	Hook		Dead
2003	275	2003-05-28	2004-07-29	45	11.85	Others	others	Euthanized
2003	277	2003-05-29	2003-06-03	25	2.55	Entanglement		Released
2003	278	2003-05-29	2003-09-04	37	6	Disease		Released
2003	288	2003-06-03	2003-06-10	21	0.734	Entanglement		Released
2003	290	2003-06-03	2003-06-10	36	7.4	Others	others	Released
2003	289	2003-06-05	2003-06-10	29	4.5	Entanglement		Released
2003	299	2003-06-06	2003-06-18	17	0.962	Trauma		Dead
2003	311	2003-06-09	2003-06-27	17		Disease		Released
2003	312	2003-06-09	2003-07-01	18.5		Crude oil		Released
2003	313	2003-06-09	2003-06-30			Others	others	Released
2003	341	2003-06-16	2003-06-27	18	0.858	Others	others	Released
2003	352	2003-06-20	2003-07-11	26.5	2.35	Entanglement		Released
2003	353	2003-06-20	2003-06-27	17	0.869	Others	others	Released
2003	367	2003-06-24	2003-11-24	39	9.55	Entanglement		Released
2003	368	2003-06-24	2003-07-04	42	12	Entanglement		Released
2003	369	2003-06-26	2003-07-01	32	6	Entanglement		Released
2003	387	2003-07-01	2003-07-08	19	1.063	Others	others	Released
2003	388	2003-07-01	2003-07-08	20	1.304	Others	others	Released
2003	389	2003-07-01	2003-07-24	24	2.49	Entanglement		Released
2003	390	2003-07-01	2003-08-21	31	4.85	Entanglement		Released
2003	391	2003-07-01	2003-07-22	37	8.5	Entanglement		Released
2003	392	2003-07-01	2003-10-15	39	9.7	Trauma		Released
2003	412	2003-07-04	2003-08-15	24	2.35	Entanglement		Released
2003	413	2003-07-04	2003-10-15	46	14.05	Hook		Released
2003	433	2003-07-10	2003-08-08	17	0.815	Disease		Released
2003	447	2003-07-15	2003-08-20	15.5	0.646	Disease		Released
2003	473	2003-07-24	2003-07-27	24.5	2.55	Entanglement		Released
2003	474	2003-07-24	2003-08-04	47.5	15.5	Entanglement		Released
2003	475	2003-07-24	2003-08-04	32	6.45	Entanglement		Released
2003	496	2003-08-01	2003-08-20		2.061	Crude oil		Released
2003	497	2003-08-01	2003-08-05		0.625	Disease		Dead
2003	511	2003-08-05	2003-08-20	44	13.3	Entanglement		Released
2003	538	2003-08-12	2003-08-27	41.2	10.5	Entanglement		Released
2003	539	2003-08-12	2003-09-10	18.4	1.066	Disease		Dead
2003	548	2003-08-14	2003-08-14	38.1	8.45	Entanglement		Euthanized
2003	580	2003-08-19	2003-09-04	37.3	8.8	Entanglement		Released
2003	631	2003-09-03	2003-09-22	28.5	4.25	Entanglement		Released
2003	632	2003-09-03	2004-02-13	43.5	9.45	Entanglement		Released
2003	649	2003-09-09	2003-10-15	41	11.5	Trauma		Released
2003	670	2003-09-18	2004-02-13	21	1.247	Disease		Released
2003	722	2003-09-30	2003-10-07	45.2	11.2	Others	others	Dead
2003	772	2003-10-21	2004-02-13	23	1.7	Entanglement		Released
2003	773	2003-10-21	2003-12-13	54.5	23.8	Hook		Released
2003	1438	2003-11-20	2003-12-13	44.5	19.5	Entanglement		Released
2004	1539	2004-12-05	2005-02-23			Entanglement		Released
2004	1557	2004-12-20	2005-02-23			Entanglement		Released
2004	7	2004-01-10	2004-02-13	35	5.6	Entanglement		Released
2004	18	2004-01-21	2004-02-02	30	3.95	Entanglement		Dead
2004	135	2004-03-25	2004-04-16	50	19.4	Hook		Released
2004	205	2004-04-19	2004-05-26	32	4.7	Entanglement		Released
2004	206	2004-04-19	2004-05-23	32.5	5.6	Entanglement		Released
2004	222	2004-05-10	2004-07-06	33.7	5.2	Entanglement		Released
2004	226	2004-04-28	2004-05-04	42	12.45	Entanglement		Released
2004	239	2004-05-01	2004-05-01			Unknown		Admitted dead
2004	349	2004-05-28	2004-06-21	30.5	4	Crude oil		Released
2004	392	2004-06-08	2004-07-06	27.5	4	Entanglement		Released
2004	431	2004-06-17	2004-07-16	36.5	7.75	Entanglement		Released
2004	594	2004-07-20	2004-07-23	61.3	39.55	Hook		Released
2004	692	2004-08-14	2004-09-03			Entanglement		Released
2004	806	2004-09-20	2004-12-04			Entanglement		Released
2004	1522	2004-11-26	2004-12-15			Unknown		Released
2004	1566	2004-12-28	2005-02-23			Entanglement		Released
2004	1572	2004-12-30	2004-12-30			Crude oil		Released
2004	1759	2004-01-07	2005-01-02			Entanglement		Released
2004	72	2004-02-17	2004-02-17			Unknown		Admitted dead
2004	108	2004-03-13	2004-04-08			Entanglement		Released
2004	117	2004-03-18	2004-04-08	34	5.8	Entanglement		Released
2004	129	2004-03-23	2004-06-09			Entanglement		Released
2004	148	2004-03-31	2004-05-26			Hook		Released
2004	155	2004-04-03	2004-05-05	45	13.2	Unknown		Dead
2004	157	2004-04-04	2004-04-16	48	20.35	Hook		Released
2004	175	2004-04-07	2004-05-26			Entanglement		Released
2004	187	2004-04-10	2004-04-10			Entanglement		Released
2004	188	2004-04-10	2004-05-23			Entanglement		Released
2004	195	2004-04-15	2004-05-17			Entanglement		Released
2004	198	2004-04-16	2004-05-22			Entanglement		Dead
2004	202	2004-04-18	2004-05-26			Hook		Released
2004	209	2004-04-20	2004-05-23			Entanglement		Released
2004	211	2004-04-21	2004-08-26			Others	malnutrition	Released
2004	279	2004-05-12	2004-05-12			Unknown		Admitted dead
2004	291	2004-05-15	2004-07-26			Entanglement		Released
2004	294	2004-05-16	2004-05-16			Unknown		Admitted dead
2004	299	2004-05-17	2004-06-21			Entanglement		Released
2004	307	2004-05-19	2004-05-19			Unknown		Admitted dead
2004	308	2004-05-19	2004-06-21			Entanglement		Released
2004	316	2004-05-20	2004-06-21			Unknown		Released
2004	320	2004-05-21	2004-05-21			Trauma		Euthanized
2004	321	2004-05-21	2004-05-22			Unknown		Dead
2004	324	2004-05-22	2004-05-22			Unknown		Admitted dead
2004	330	2004-05-24	2004-05-29			Hook		Dead
2004	352	2004-05-30	2004-06-20	15	0.535	Others	malnutrition	Dead
2004	383	2004-06-05	2004-06-05			Entanglement		Released
2004	391	2004-06-08	2004-06-21			Entanglement		Released
2004	394	2004-06-08	2004-06-08			Entanglement		Admitted dead
2004	422	2004-06-15	2004-06-15			Others	ingestion	Admitted dead
2004	442	2004-06-19	2004-06-19			Unknown		Admitted dead
2004	448	2004-06-21	2004-07-16			Entanglement		Released
2004	449	2004-06-21	2004-07-06			Crude oil		Released
2004	460	2004-06-24	2004-06-24			Hook		Released
2004	462	2004-09-04	2004-10-04			Entanglement		Released
2004	468	2004-06-25	2004-07-26			Others	others	Released
2004	473	2004-06-26	2004-07-16			Hook		Released
2004	507	2004-07-05	2004-07-16			Crude oil		Released
2004	508	2004-07-05	2004-07-26			Entanglement		Released
2004	534	2004-07-09	2004-08-11			Hook		Released
2004	539	2004-07-10	2004-07-16			Unknown		Released
2004	558	2004-07-12	2004-07-26			Entanglement		Released
2004	559	2004-07-12	2004-07-26			Entanglement		Released
2004	572	2004-07-16	2004-07-22			Hook		Released
2004	575	2004-07-17	2004-07-26			Crude oil		Released
2004	588	2004-07-20	2004-07-20			Entanglement		Released
2004	589	2004-07-20	2004-07-20			Entanglement		Released
2004	590	2004-07-20	2004-07-20			Entanglement		Released
2004	591	2004-07-20	2004-07-22			Others	malnutrition	Dead
2004	592	2004-07-20	2004-07-22			Entanglement		Released
2004	593	2004-07-20	2004-07-26			Others	others	Released
2004	601	2004-07-24	2004-07-24			Hook		Admitted dead
2004	605	2004-07-25	2004-08-26			Entanglement		Released
2004	647	2004-08-03	2004-08-11			Unknown		Released
2004	662	2004-08-08	2004-08-08			Unknown		Admitted dead
2004	679	2004-08-11	2004-08-26			Entanglement		Released
2004	704	2004-08-19	2004-08-26			Entanglement		Released
2004	706	2004-08-19	2004-10-13			Entanglement		Released
2004	709	2004-08-21	2004-08-22			Hook		Dead
2004	720	2004-08-25	2004-08-25			Trauma		Admitted dead
2004	723	2004-08-25	2004-10-13			Crude oil		Released
2004	742	2004-08-28	2004-09-03			Entanglement		Released
2004	756	2004-09-02	2004-10-04			Entanglement		Released
2004	760	2004-09-03	2004-10-04			Entanglement		Released
2004	820	2004-09-29	2005-08-19			Hook		Released
2004	1507	2004-11-21	2004-12-31			Entanglement		Released
2004	1526	2004-11-28	2004-11-28			Entanglement		Admitted dead
2004	1698	2004-11-17	2005-01-20			Entanglement		Released
2004	103	2004-03-10	2004-03-10			Entanglement		Released
2004	331	2004-05-24	2004-07-06	35	6.25	Unknown		Released
2004	389	2004-06-08	2004-06-21	45.5	13.4	Entanglement		Released
2004	399	2004-06-09	2004-06-21	40.5	10.6	Entanglement		Released
2004	576	2004-07-17	2004-07-23		17.5	Disease		Dead
2004	732	2004-08-28	2004-10-04			Entanglement		Released
2004	733	2004-08-28	2004-10-04			Entanglement		Released
2004	734	2004-08-28	2004-10-13			Entanglement		Released
2004	735	2004-08-28	2004-09-03			Entanglement		Released
2004	1541	2004-12-07	2005-02-23			Others	ingestion	Released
2004	1707	2004-10-23	2004-12-15			Disease		Released
2004	13	2004-01-16	2004-02-02	67	48.55	Hook		Released
2004	115	2004-03-17	2004-03-17			Entanglement		Released
2004	116	2004-03-18				Entanglement		Released
2004	153	2004-04-02	2004-04-16	55	25.25	Hook		Released
2004	658	2004-08-06	2005-02-23			Trauma		Released
2004	85	2004-02-26	2004-05-26	46	14.2	Entanglement		Released
2004	106	2004-03-12	2004-04-14	51	21.7	Entanglement		Released
2004	162	2004-04-06	2004-04-16	38	8.65	Entanglement		Released
2004	163	2004-04-06	2004-04-16	55	25.15	Others	others	Released
2004	170	2004-04-07	2004-04-15	52.1	22.25	Entanglement		Released
2004	171	2004-04-07	2004-04-11	46.7	12.36	Entanglement		Dead
2004	189	2004-04-13	2004-06-09	41	9.75	Entanglement		Released
2004	191	2004-04-14	2004-06-21	17.2	0.921	Entanglement		Released
2004	207	2004-04-21	2004-05-15	38	9.5	Entanglement		Released
2004	225	2004-04-28	2004-04-29	22.5	2.15	Entanglement		Dead
2004	231	2004-04-30	2004-07-06	39	8	Entanglement		Released
2004	262	2004-05-07	2004-11-04			Entanglement		Released
2004	280	2004-05-13	2004-08-26	18	0.937	Disease		Released
2004	347	2004-05-28	2004-07-06	37	8	Others	shark attack	Released
2004	368	2004-06-02	2004-06-21	45	14.6	Entanglement		Released
2004	401	2004-06-10	2004-06-21	21.3	1.48	Unknown		Released
2004	478	2004-06-28	2004-07-26	20	1.35	Entanglement		Released
2004	479	2004-06-28	2004-07-26	36	8	Entanglement		Released
2004	495	2004-07-02	2004-12-04	17.8	0.921	Others	malnutrition	Released
2004	563	2004-07-13	2004-07-16	21	1.6	Entanglement		Released
2004	611	2004-07-27	2004-08-26	22	2.05	Others	malnutrition	Released
2004	623	2004-07-30	2004-08-11	25	2.3	Entanglement		Released
2004	644	2004-08-03	2004-08-26	19	1.2	Entanglement		Released
2004	683	2004-08-12	2004-09-03			Disease		Dead
2004	684	2004-08-12	2004-08-26			Crude oil		Released
2004	685	2004-08-12	2004-10-04			Entanglement		Released
2004	697	2004-08-18	2004-09-03			Others	ingestion	Released
2004	698	2004-08-18	2004-10-13			Entanglement		Released
2004	699	2004-08-18	2004-08-26			Entanglement		Released
2004	705	2004-08-19	2005-07-05			Hook		Released
2004	714	2004-08-23	2004-11-26			Unknown		Released
2004	715	2004-08-23	2004-11-26			Entanglement		Released
2004	753	2004-08-31	2004-11-26			Entanglement		Released
2004	767	2004-09-08	2004-09-09			Others	others	Released
2004	841	2004-10-05	2004-12-04			Others	others	Released
2004	845	2004-10-07	2004-12-04			Entanglement		Released
2004	1685	2004-11-10	2004-12-15			Entanglement		Released
2004	1737	2004-11-08	2004-07-05			Entanglement		Released
2004	295	2004-05-16	2004-06-29			Disease		Euthanized
2005	123	2005-03-28	2005-07-05	37	7.7	Disease		Released
2005	293	2005-06-06	2005-06-22	53	23.6	Hook		Released
2005	12	2005-01-12	2005-01-12	28.5	3.227	Entanglement		Released
2005	61	2005-02-07	2005-02-27	62	35.2	Hook		Released
2005	136	2004-03-25	2005-02-18	39.2	9.7	Trauma		Released
2005	152	2005-04-10	2005-05-04	37	9.85	Others	others	Released
2005	156	2005-04-12	2005-04-30	32	4.95	Entanglement		Released
2005	194	2005-05-06	2005-05-11	31.25	4.9	Entanglement		Released
2005	202	2005-05-10	2005-05-25	49.5	18.75	Others	others	Released
2005	303	2005-06-09	2005-08-19	41	10.5	Trauma		Released
2005	340	2005-06-17	2005-08-03	35.5	6.25	Entanglement		Released
2005	378	2005-06-27	2005-06-28		15.75	Hook		Dead
2005	417	2005-07-05	2005-08-12	40	10.15	Entanglement		Released
2005	459	2005-07-21	2005-08-12	25	2.75	Others	others	Released
2005	585	2005-08-24	2005-10-06	26.5	3.05	Entanglement		Released
2005	613	2005-09-04	2005-09-16	31	5.35	Entanglement		Released
2005	731	2005-10-11	2005-10-15	28.5	3.25	Entanglement		Released
2005	745	2005-10-15	2005-10-22	47	17.7	Entanglement		Released
2005	1502	2005-11-03	2005-12-16	20.8	2.326	Entanglement		Released
2005	1553	2005-11-14	2006-05-17	24.5	2.1	Entanglement		Released
2005	1617	2005-12-10	2006-04-25	30.33	4.25	Entanglement		Released
2005	1618	2005-12-10	2005-12-28	31.5	5.45	Entanglement		Released
2005	2	2005-01-03	2005-01-03			Entanglement		Released
2005	53	2005-02-02	2005-02-27	49	20.44	Hook		Released
2005	76	2005-02-21	2005-04-20	25.5	3.09	Entanglement		Released
2005	95	2005-03-08	2005-03-08			Hook		Admitted dead
2005	104	2005-03-11	2005-04-20	28	4.1	Entanglement		Released
2005	115	2005-03-21	2005-04-07	32.5	5.35	Others	others	Released
2005	116	2005-03-21	2005-04-07	42	12.8	Others	others	Released
2005	117	2005-03-21	2005-04-07	48.5	17.6	Others	others	Released
2005	167	2005-04-17	2005-07-05	27.5	2.95	Entanglement		Released
2005	172	2005-04-22	2005-04-22			Unknown		Admitted dead
2005	179	2005-04-27	2005-04-30	29	4.05	Entanglement		Released
2005	195	2005-05-07	2005-07-05	40.9	10.25	Entanglement		Released
2005	196	2005-05-07	2005-05-11	39.1		Entanglement		Released
2005	211	2005-05-13	2005-10-06	36	7.25	Entanglement		Released
2005	212	2005-05-13	2005-06-05	42	12.8	Entanglement		Released
2005	228	2005-05-20	2005-07-05	29.5	3.95	Entanglement		Released
2005	230	2005-05-21	2005-07-05	20.5	1.5	Disease		Released
2005	231	2005-05-21	2005-06-09	30	4.75	Others	others	Released
2005	265	2005-05-27	2005-05-28			Hook		Dead
2005	307	2005-06-10	2005-08-19	74	41.6	Hook		Released
2005	323	2005-06-13	2005-07-05	23	1.82	Entanglement		Released
2005	325	2005-06-13	2005-06-13			Entanglement		Admitted dead
2005	330	2005-06-14	2005-07-18			Others	others	Released
2005	331	2005-06-15	2005-08-01	37	8.5	Entanglement		Released
2005	333	2005-06-15	2005-07-05	34	5.85	Entanglement		Released
2005	443	2005-07-15	2005-08-12	55.05	27.7	Hook		Released
2005	446	2005-07-15	2005-07-15		41	Hook		Released
2005	447	2005-07-17	2005-08-30	26.5	3.25	Entanglement		Released
2005	457	2005-07-20	2005-09-16	36	8.45	Trauma		Released
2005	480	2005-07-28	2005-08-03	68.5	55.5	Hook		Released
2005	481	2005-07-28	2005-07-29	58	31	Trauma		Dead
2005	488	2005-07-30	2005-07-30			Unknown		Admitted dead
2005	489	2005-07-30	2005-09-19	59	32.35	Hook		Released
2005	499	2005-08-02	2005-08-20	34	6.55	Entanglement		Released
2005	508	2005-08-06	2005-08-29	31	5.15	Entanglement		Released
2005	510	2005-08-06	2005-08-20	39	9.55	Entanglement		Released
2005	528	2005-08-09	2005-08-20	30	4.3	Entanglement		Released
2005	535	2005-08-11	2005-08-20	36.5	7.4	Entanglement		Released
2005	543	2005-08-13	2005-08-29	22	1.931	Entanglement		Released
2005	549	2005-08-16	2005-08-30	28	3.8	Entanglement		Released
2005	649	2005-09-16	2005-09-17	32	5.45	Entanglement		Released
2005	671	2005-09-23	2005-10-06		6.5	Entanglement		Released
2005	680	2005-09-25	2005-11-08	23	2.5	Entanglement		Released
2005	702	2005-10-02	2005-10-15	24.9	2.9	Entanglement		Released
2005	726	2005-10-08	2005-10-10	26.2	2.75	Entanglement		Released
2005	746	2005-10-15	2005-11-09	36.5	8.4	Entanglement		Released
2005	763	2005-10-20	2005-10-22	33	5.8	Entanglement		Released
2005	768	2005-10-21	2005-10-22	42	15.7	Entanglement		Released
2005	769	2005-10-21	2005-12-16	33	5.55	Entanglement		Released
2005	770	2005-10-21	2005-11-09	33	5.7	Entanglement		Released
2005	788	2005-10-26	2005-10-26			Unknown		Admitted dead
2005	798	2005-05-09	2005-08-03	52	22.3	Entanglement		Released
2005	1546	2005-11-12	2005-12-16	22.9	2	Entanglement		Released
2005	1547	2005-11-13	2005-12-16	29.5	4.85	Entanglement		Released
2005	1548	2005-11-14	2005-12-16	39.5	7.65	Entanglement		Released
2005	1559	2005-11-15	2006-09-07	20	1.22	Entanglement		Released
2005	1570	2005-11-18	2005-12-16	26.5	3.05	Entanglement		Released
2005	1606	2005-11-30	2006-04-25	33.2	7.15	Entanglement		Released
2005	1619	2005-12-11	2005-12-28	27.4	3.08	Entanglement		Released
2005	1630	2005-12-17	2006-01-09	28.05	3.8	Entanglement		Released
2005	1635	2005-12-24	2006-03-16	50	20.55	Hook		Released
2005	1644	2005-03-21	2005-04-07	42	12.8	Others	others	Released
2005	589	2005-08-26	2005-08-29	40	10.45	Others	others	Released
2005	227	2005-05-20	2005-07-17	29	4.05	Entanglement		Released
2005	752	2005-10-18	2005-12-16	56	20.5	Hook		Released
2005	258	2005-05-28	2005-07-05	45.9	15.65	Hook		Released
2005	275	2005-06-03	2005-08-01	55	25.25	Others	shark attack	Released
2005	588	2005-08-25	2005-12-22	38	8.5	Entanglement		Released
2005	622	2005-09-05	2005-10-15	34.5	7.1	Entanglement		Released
2005	10	2005-01-10	2005-03-06	35.5	6.64	Entanglement		Euthanized
2005	38	2005-01-26	2005-04-20	38	8	Entanglement		Released
2005	107	2005-03-14	2005-03-22	42	12.2	Entanglement		Released
2005	124	2005-03-26	2005-04-01	23.5	4.88	Unknown		Dead
2005	125	2005-03-28	2005-04-20	55	24.55	Hook		Released
2005	406	2005-07-04	2005-08-19	30.5	31.7	Hook		Released
2005	407	2005-07-04	2005-12-21	54.3	4.75	Disease		Released
2005	462	2005-07-22	2005-10-21	41	14.9	Disease		Released
2005	584	2005-08-24	2005-09-16	39.2	8.35	Entanglement		Released
2005	623	2005-09-06	2005-10-21	50	20.3	Disease		Released
2005	670	2005-09-23	2005-10-15	34.5	7.45	Entanglement		Released
2005	1562	2005-11-16	2005-11-18	30.5	4.45	Entanglement		Dead
2005	1563	2005-11-16	2005-12-21	41	10.45	Entanglement		Released
2005	1592	2005-11-25	2005-12-27	22	1.487	Entanglement		Dead
2005	1625	2005-12-16	2006-03-16	28	5.573	Entanglement		Released
2006	676	2006-08-31	2006-10-03			Entanglement		Released
2006	23	2006-01-24	2006-05-12			Entanglement		Released
2006	62	2006-02-21	2006-03-08	50.5	19.25	Trauma		Dead
2006	184	2006-04-06	2006-08-20			Trauma		Dead
2006	186	2006-04-07	2006-06-01			Others	others	Released
2006	283	2006-05-10	2006-05-10			Hook		Euthanized
2006	346	2006-05-26	2006-07-26			Disease		Released
2006	364	2006-05-30	2006-08-02			Entanglement		Released
2006	501	2006-07-06	2006-07-26			Entanglement		Released
2006	605	2006-08-07	2006-08-23			Entanglement		Released
2006	693	2006-09-09	2006-10-02			Entanglement		Released
2006	800	2006-10-16	2006-10-31			Hook		Released
2006	849	2006-11-07	2006-12-02			Hook		Released
2006	869	2006-11-17	2006-12-04			Entanglement		Released
2006	417	2006-06-13	2006-06-19			Entanglement		Released
2006	2	2006-01-02	2006-01-02			Entanglement		Admitted dead
2006	4	2006-01-06	2006-05-12			Entanglement		Released
2006	9	2006-01-13	2006-02-02	26	2.649	Entanglement		Released
2006	18	2006-01-22	2006-02-01	31.9	4.95	Entanglement		Released
2006	19	2006-01-22	2006-02-01	26	2.51	Entanglement		Released
2006	31	2006-01-29	2006-01-29			Unknown		Admitted dead
2006	47	2006-02-09	2006-04-25			Entanglement		Released
2006	71	2006-02-24	2006-02-24	44.9		Entanglement		Admitted dead
2006	77	2006-02-28	2006-05-09			Entanglement		Dead
2006	85	2006-03-04	2006-06-25			Entanglement		Released
2006	101	2006-03-11	2006-04-25			Entanglement		Released
2006	123	2006-03-21	2006-03-21			Unknown		Admitted dead
2006	127	2006-03-21	2006-03-21			Unknown		Admitted dead
2006	130	2006-03-22	2006-03-29			Others	others	Released
2006	131	2006-03-22	2006-03-29			Others	others	Released
2006	132	2006-03-22	2006-03-29			Others	others	Released
2006	142	2006-03-30	2006-04-25			Entanglement		Released
2006	143	2006-03-31	2006-05-16			Entanglement		Released
2006	148	2006-03-31	2006-04-25			Entanglement		Released
2006	189	2006-04-08	2006-04-25			Hook		Released
2006	197	2006-04-12	2006-04-12			Unknown		Admitted dead
2006	199	2006-04-12	2006-04-13			Unknown		Admitted dead
2006	200	2006-04-13	2006-04-17	36.5	7.9	Unknown		Dead
2006	201	2006-04-14	2006-06-01			Entanglement		Released
2006	202	2006-04-15	2006-06-01			Entanglement		Released
2006	204	2006-04-16	2006-05-12			Disease		Released
2006	206	2006-04-17	2006-04-17			Unknown		Admitted dead
2006	207	2006-04-16	2006-04-16			Unknown		Admitted dead
2006	209	2006-04-18	2006-04-18			Unknown		Admitted dead
2006	211	2006-04-18	2006-05-12			Unknown		Released
2006	212	2006-04-18	2007-04-18			Unknown		Admitted dead
2006	215	2006-04-19	2006-04-20			Trauma		Euthanized
2006	219	2006-04-22	2006-04-22			Unknown		Admitted dead
2006	220	2006-04-22	2006-04-23			Trauma		Dead
2006	225	2006-04-24	2006-05-19			Entanglement		Released
2006	232	2006-04-27	2006-04-27			Unknown		Admitted dead
2006	233	2006-04-27	2006-06-01			Hook		Released
2006	260	2006-05-05	2006-05-12			Entanglement		Released
2006	281	2006-05-10	2006-05-12			Unknown		Released
2006	284	2006-05-12	2006-06-09			Entanglement		Released
2006	290	2006-05-13	2006-06-09			Entanglement		Released
2006	324	2006-05-20	2006-05-20			Unknown		Admitted dead
2006	325	2006-05-20	2006-07-01			Entanglement		Released
2006	328	2006-05-22	2006-07-01			Entanglement		Released
2006	329	2006-05-22	2006-05-22			Unknown		Admitted dead
2006	353	2006-05-28	2006-05-28			Unknown		Admitted dead
2006	354	2006-05-27	2006-07-07			Entanglement		Released
2006	358	2006-05-27	2006-05-27			Entanglement		Released
2006	359	2006-05-27	2006-05-27			Entanglement		Released
2006	360	2006-05-27	2006-05-27			Entanglement		Released
2006	363	2006-05-29	2006-05-29			Unknown		Admitted dead
2006	366	2006-05-30	2006-05-30			Unknown		Released
2006	374	2006-06-01	2006-06-05			Others	shark attack	Dead
2006	378	2006-06-03	2006-06-03			Unknown		Admitted dead
2006	381	2006-06-04	2006-11-03			Hook		Released
2006	382	2006-06-04	2006-07-01			Hook		Released
2006	392	2006-06-07	2006-08-03			Entanglement		Released
2006	395	2006-06-07	2006-06-24			Entanglement		Released
2006	397	2006-06-08	2006-07-01			Entanglement		Released
2006	397	2006-06-08	2006-07-01			Entanglement		Released
2006	402	2006-06-06	2006-06-09			Others	others	Released
2006	403	2006-06-06	2006-06-08			Others	others	Released
2006	425	2006-06-13	2006-06-14			Others	others	Released
2006	446	2006-06-20	2006-08-16			Entanglement		Released
2006	449	2006-06-21	2006-09-07			Entanglement		Released
2006	458	2006-06-22	2006-06-30			Others	others	Dead
2006	460	2006-06-23	2006-07-01			Unknown		Released
2006	463	2006-06-25	2006-07-07			Entanglement		Released
2006	479	2006-06-28	2006-07-26			Entanglement		Released
2006	484	2006-06-30	2006-09-14			Others	ingestion	Released
2006	490	2006-07-02	2006-09-14			Entanglement		Released
2006	498	2006-07-04	2006-07-26			Entanglement		Released
2006	542	2006-07-16	2006-09-14			Entanglement		Released
2006	557	2006-07-23	2006-07-25			Entanglement		Released
2006	562	2006-07-24	2006-09-01			Disease		Euthanized
2006	564	2006-07-24	2006-07-24			Entanglement		Released
2006	566	2006-07-25	2006-07-26			Entanglement		Released
2006	582	2006-07-30	2006-07-30			Entanglement		Released
2006	583	2006-07-31	2006-09-16			Entanglement		Released
2006	585	2006-07-31	2006-09-14			Hook		Released
2006	591	2006-08-02	2006-09-15			Entanglement		Released
2006	597	2006-08-05	2006-09-07			Entanglement		Released
2006	599	2006-08-06	2006-08-18			Entanglement		Released
2006	603	2006-08-06	2006-08-20			Crude oil		Released
2006	606	2006-08-07	2006-08-20			Entanglement		Released
2006	615	2006-08-08	2006-08-16			Entanglement		Dead
2006	616	2006-08-09	2006-08-16			Entanglement		Released
2006	620	2006-08-09	2006-08-16			Entanglement		Released
2006	621	2006-08-09	2006-08-09			Unknown		Admitted dead
2006	624	2006-08-11	2006-09-07			Unknown		Released
2006	627	2006-08-12	2006-08-23			Entanglement		Released
2006	631	2006-08-13	2006-08-23			Entanglement		Released
2006	643	2006-08-18	2006-08-18			Entanglement		Admitted dead
2006	647	2006-08-18	2006-09-16			Unknown		Released
2006	649	2006-08-18	2006-08-28			Unknown		Dead
2006	654	2006-08-20	2006-08-22			Unknown		Released
2006	656	2006-08-21	2006-10-02			Entanglement		Released
2006	657	2006-08-21	2006-09-14			Entanglement		Released
2006	681	2006-09-01	2006-09-16			Others	ingestion	Released
2006	704	2006-09-12	2006-09-12			Unknown		Admitted dead
2006	707	2006-09-13	2006-09-14			Entanglement		Released
2006	712	2006-09-14	2006-10-02			Entanglement		Released
2006	725	2006-09-19	2007-01-16			Entanglement		Released
2006	759	2006-09-30	2007-01-16			Entanglement		Released
2006	765	2006-10-02	2006-12-19			Entanglement		Released
2006	780	2006-10-09	2007-03-13			Hook		Released
2006	830	2006-10-26	2007-02-09			Unknown		Released
2006	833	2006-10-28	2006-12-14			Entanglement		Released
2006	846	2006-11-05	2006-11-10			Hook		Released
2006	855	2006-11-10	2006-12-04			Entanglement		Released
2006	856	2006-11-12	2006-11-20			Entanglement		Released
2006	882	2006-11-24	2006-12-05			Entanglement		Dead
2006	893	2006-11-29	2006-11-29			Hook		Admitted dead
2006	895	2006-11-30	2006-12-14			Entanglement		Released
2006	1444	2006-12-11	2007-02-01			Crude oil		Released
2006	1448	2006-12-15	2007-03-12			Entanglement		Dead
2006	1453	2006-12-16	2006-12-16			Unknown		Admitted dead
2006	1454	2006-12-16	2006-12-17			Unknown		Released
2006	1457	2006-12-22	2006-12-22			Unknown		Admitted dead
2006	1462	2006-11-26	2006-11-26			Hook		Admitted dead
2006	108	2006-03-14	2006-04-25			Entanglement		Released
2006	109	2006-03-14	2006-04-25			Entanglement		Released
2006	221	2006-04-22	2007-03-13			Entanglement		Released
2006	505	2006-07-08	2006-07-26			Entanglement		Released
2006	509	2006-07-10	2006-07-14			Trauma		Dead
2006	522	2006-07-14	2006-09-07			Unknown		Released
2006	530	2006-07-16	2006-08-03			Entanglement		Released
2006	560	2006-07-24	2006-08-03			Entanglement		Released
2006	636	2006-08-15	2006-10-02			Entanglement		Released
2006	637	2006-08-15	2006-11-04			Hook		Released
2006	638	2006-08-15	2006-10-02			Entanglement		Released
2006	639	2006-08-15	2006-08-23			Entanglement		Released
2006	673	2006-08-28	2006-09-05			Unknown		Released
2006	745	2006-09-26	2006-10-02			Entanglement		Released
2006	874	2006-11-18	2006-11-27			Entanglement		Released
2006	899	2006-12-05	2006-12-14			Entanglement		Released
2006	443	2006-06-19	2006-07-26			Entanglement		Released
2007	1499	2007-11-20	2007-12-18			Entanglement		Released
2007	9	2007-01-08	2007-01-16	28.5	3.45	Entanglement		Dead
2007	26	2007-01-19	2007-06-21	47.5	17	Entanglement		Released
2007	43	2007-02-01	2007-02-04	26.5	2.7	Others	malnutrition	Dead
2007	91	2007-03-08	2007-05-08	55	33.8	Hook		Released
2007	92	2007-03-08	2007-05-22	26.5	2.3	Entanglement		Released
2007	150	2007-04-09	2007-04-14	44.5	10.3	Entanglement		Dead
2007	205	2007-05-02	2007-05-02	23.5	1.45	Unknown		Admitted dead
2007	358	2007-06-18	2007-08-25			Entanglement		Released
2007	499	2007-07-25	2007-11-10			Others	malnutrition	Released
2007	522	2007-07-31	2007-09-04			Others	ingestion	Released
2007	580	2007-08-14	2007-08-25			Entanglement		Released
2007	600	2007-08-18	2007-11-02			Trauma		Released
2007	632	2007-08-29				Disease		Released
2007	789	2007-10-31				Unknown		Released
2007	1477	2007-11-10	2007-12-19			Entanglement		Released
2007	21	2007-01-16	2007-05-08	45	19.85	Hook		Released
2007	28	2007-01-21	2007-01-21			Unknown		Admitted dead
2007	50	2007-02-08	2007-02-08	61		Hook		Admitted dead
2007	56	2007-02-08	2007-02-08	56		Hook		Admitted dead
2007	98	2007-03-12	2007-04-25	44	12.8	Entanglement		Released
2007	118	2007-03-26	2007-03-26	52	19.35	Trauma		Admitted dead
2007	120	2007-03-26	2007-03-31	27.8	3.1	Entanglement		Dead
2007	146	2007-04-08	2007-06-04	29.5	4.65	Unknown		Released
2007	147	2007-04-08	2007-04-08	36	7.65	Entanglement		Released
2007	163	2007-04-11	2007-04-25	37	7.8	Entanglement		Released
2007	186	2007-04-21	2007-06-08	29	7.75	Others	shark attack	Released
2007	211	2007-05-06	2007-07-10	52.5	18.85	Hook		Released
2007	233	2007-05-15	2007-11-10	54	22.5	Hook		Released
2007	247	2007-05-20	2007-05-20	30		Unknown		Admitted dead
2007	261	2007-05-24	2007-06-08	44.5	12	Entanglement		Released
2007	268	2007-05-26	2007-07-10	38	7.8	Entanglement		Released
2007	269	2007-05-26	2007-05-26			Entanglement		Admitted dead
2007	270	2007-05-27	2007-06-08	28.5	8.65	Entanglement		Released
2007	277	2007-05-29	2007-06-19	50.5	18.5	Entanglement		Released
2007	292	2007-06-01	2007-06-08	41	11.13	Entanglement		Released
2007	293	2007-06-02	2007-06-05	29.5	4.15	Entanglement		Dead
2007	294	2007-06-02	2007-06-21	44	15	Hook		Released
2007	297	2007-06-02	2007-06-07	54		Hook		Dead
2007	323	2007-06-10	2007-11-10	18.01		Others	malnutrition	Released
2007	325	2007-06-10	2007-06-21			Entanglement		Released
2007	327	2007-06-11	2007-06-11			Unknown		Admitted dead
2007	343	2007-06-13	2007-07-10			Entanglement		Released
2007	344	2007-06-14	2007-06-14			Unknown		Admitted dead
2007	348	2007-06-15	2007-09-04			Entanglement		Released
2007	352	2007-06-16	2007-06-21			Entanglement		Released
2007	353	2007-06-16	2007-06-18			Others	malnutrition	Dead
2007	355	2007-06-17	2007-08-25			Others	malnutrition	Released
2007	370	2007-06-21	2007-08-06			Others	malnutrition	Dead
2007	386	2007-06-25	2007-08-03			Entanglement		Released
2007	395	2007-06-27	2007-06-27			Entanglement		Released
2007	399	2007-06-28	2007-06-28			Unknown		Admitted dead
2007	411	2007-07-01	2007-07-01			Unknown		Admitted dead
2007	453	2007-07-11	2007-07-13			Hook		Released
2007	481	2007-07-18	2007-08-03			Unknown		Released
2007	488	2007-07-20	2007-07-20			Hook		Dead
2007	498	2007-07-24	2007-08-03			Others	ingestion	Released
2007	517	2007-07-30	2007-08-03			Crude oil		Released
2007	523	2007-07-31	2007-07-31			Unknown		Admitted dead
2007	536	2007-08-04	2007-08-23			Entanglement		Released
2007	537	2007-08-04	2007-08-25			Entanglement		Released
2007	568	2007-08-11	2007-09-04			Entanglement		Released
2007	574	2007-08-12	2007-08-12			Hook		Dead
2007	610					Unknown		Admitted dead
2007	616	2007-08-24	2007-09-04			Entanglement		Released
2007	619	2007-08-25	2007-09-04			Entanglement		Released
2007	642	2007-09-01	2007-09-04			Hook		Released
2007	659	2007-09-08	2007-09-28			Entanglement		Released
2007	660	2007-09-08	2007-09-28			Entanglement		Released
2007	666	2007-09-11	2007-10-17			Entanglement		Released
2007	681	2007-09-16	2007-09-28			Entanglement		Released
2007	693	2007-09-19	2007-10-17			Crude oil		Released
2007	705	2007-09-25	2007-10-02			Disease		Dead
2007	717	2007-09-29	2007-11-10			Entanglement		Released
2007	722	2007-09-30	2007-10-10			Hook		Released
2007	759	2007-10-13	2007-11-10			Entanglement		Released
2007	760	2007-10-14	2007-11-10			Entanglement		Released
2007	766	2007-10-16	2007-11-10			Entanglement		Released
2007	768	2007-10-17	2007-10-18			Entanglement		Dead
2007	769	2007-10-17	2007-11-10			Entanglement		Released
2007	778	2007-10-25	2007-11-30			Entanglement		Released
2007	779	2007-10-25	2007-10-25			Entanglement		Released
2007	780	2007-10-26	2007-10-26			Unknown		Admitted dead
2007	784	2007-10-28	2007-10-28			Unknown		Released
2007	785	2007-10-28	2007-10-28			Unknown		Released
2007	795	2007-12-05				Disease		Released
2007	1480	2007-11-11	2007-11-20			Entanglement		Released
2007	1486	2007-11-13	2007-11-13			Unknown		Admitted dead
2007	1493	2007-11-16	2007-11-16			Unknown		Admitted dead
2007	1495	2007-11-17	2007-12-19			Entanglement		Released
2007	1512	2007-11-27	2007-11-27			Unknown		Admitted dead
2007	1515	2007-11-30	2008-04-07			Entanglement		Released
2007	24	2007-01-19	2007-02-01	25.5	2.6	Crude oil		Released
2007	89	2007-03-06	2007-05-08	52.8	21.25	Hook		Released
2007	113	2007-03-22	2007-03-22	40	7.75	Entanglement		Released
2007	179	2007-04-19	2007-04-29	41.2	10.08	Trauma		Dead
2007	244	2007-05-20	2007-06-05	60.5	33.45	Others	others	Released
2007	316	2007-06-07	2007-06-16	46.5	12.05	Others	others	Dead
2007	443	2007-07-09	2007-08-19			Unknown		Dead
2007	462	2007-07-14	2007-09-04			Entanglement		Released
2007	468	2007-07-15	2007-08-23			Entanglement		Released
2007	469	2007-07-15	2007-07-27			Entanglement		Dead
2007	486	2007-07-19	2007-08-23			Entanglement		Released
2007	585	2007-08-14	2007-12-18			Trauma		Released
2007	615	2007-08-24	2007-10-01			Entanglement		Released
2007	637	2007-08-31	2007-11-10			Entanglement		Released
2007	670	2007-09-14	2007-11-10			Disease		Released
2007	671	2007-09-14	2007-10-17			Entanglement		Released
2007	782	2007-10-28	2007-10-30			Disease		Dead
2007	1531	2007-12-10	2007-12-12			Entanglement		Dead
2007	734	2007-10-03				Disease		Released
2008	82	2008-02-20	2008-06-22	28.6	4.8	Entanglement		Released
2008	31	2008-01-20	2008-01-31	35	5.75	Entanglement		Released
2008	36	2008-01-22	2008-03-10	34.5	6.1	Entanglement		Released
2008	45	2008-01-29	2008-02-12	22	1.837	Entanglement		Released
2008	47	2008-01-30	2008-02-13	32	4.55	Entanglement		Released
2008	64	2008-02-11	2008-04-07	32.5	6	Entanglement		Released
2008	83	2008-02-20	2008-03-10	29	3.75	Entanglement		Released
2008	113	2008-03-10	2008-03-17	44.5	11.45	Entanglement		Dead
2008	127	2008-03-16	2008-06-22	43	11	Entanglement		Released
2008	128	2008-03-16	2008-05-30	27.5	2.5	Entanglement		Released
2008	225	2008-04-26	2008-05-30	29.9	4.6	Entanglement		Released
2008	228	2008-04-28	2008-07-04	35	5.85	Entanglement		Released
2008	353	2008-05-25	2008-06-22	46.9	15.45	Hook		Released
2008	445	2008-06-24	2008-08-09	29	4.5	Entanglement		Released
2008	532	2008-07-28	2008-11-29	35.1	6.45	Trauma		Released
2008	1794	2008-11-12	2008-11-29	42	11	Hook		Released
2008	1797	2008-11-15	2008-11-15	20	1.2	Others	malnutrition	Dead
2008	1808	2008-11-20	2009-03-03	30	4.238	Unknown		Released
2008	1834	2008-12-08	2009-02-03	32.3	5.4	Unknown		Released
2008	2	2008-01-03	2008-02-14	25.5	1.3	Disease		Released
2008	6	2008-01-04	2008-01-21	24	1.856	Entanglement		Released
2008	32	2008-01-20	2008-03-10	23.5	1.365	Entanglement		Released
2008	34	2008-01-20	2008-02-06	33	5.1	Entanglement		Released
2008	86	2008-02-21	2008-03-28	43.5	15	Others	buoyancy	Released
2008	111	2008-03-08	2008-05-14	23.5	2.207	Unknown		Released
2008	144	2008-03-26	2008-06-22	23.1	1.99	Entanglement		Released
2008	145	2008-03-26	2008-05-14	27	3.4	Entanglement		Released
2008	153	2008-03-30	2008-03-30	49.5		Unknown		Admitted dead
2008	169	2008-04-05	2008-04-05			Unknown		Admitted dead
2008	198	2008-04-20	2008-05-30	42	13.15	Entanglement		Released
2008	205	2008-04-21	2008-05-30	30	4.7	Entanglement		Released
2008	215	2008-04-23	2008-04-23			Unknown		Released
2008	216	2008-04-23	2008-05-30	24.5	2.55	Entanglement		Released
2008	302	2008-05-11	2008-06-15	27.5	3.75	Entanglement		Released
2008	308	2008-05-12	2008-05-12			Unknown		Admitted dead
2008	314	2008-05-14	2008-05-15		12.55	Unknown		Dead
2008	330	2008-05-19	2008-06-22	31	4.7	Entanglement		Released
2008	337	2008-05-21	2008-06-22	46.5	14.7	Unknown		Released
2008	338	2008-05-21	2008-06-22	40	10.9	Entanglement		Released
2008	346	2008-05-23	2008-05-25	35	4.45	Others	malnutrition	Dead
2008	352	2008-05-25	2008-07-04	27	3	Entanglement		Released
2008	354	2008-05-25	2008-06-22	23.5	1.95	Entanglement		Released
2008	356	2008-05-26	2008-06-22	50	20.6	Unknown		Released
2008	374	2008-06-02	2008-06-22	30	4.8	Entanglement		Released
2008	392	2008-06-09	2008-06-09			Unknown		Admitted dead
2008	410	2008-06-12	2008-06-12	62		Unknown		Admitted dead
2008	415	2008-06-13	2008-08-27	32.5	5.55	Unknown		Released
2008	417	2008-06-14	2008-07-25	28.9	4.15	Others	malnutrition	Released
2008	430	2008-06-17	2008-09-11	40.5	8.85	Entanglement		Released
2008	431	2008-06-17	2008-08-09	46.5	15.35	Unknown		Released
2008	447	2008-06-24	2008-07-25	38	8.8	Unknown		Released
2008	448	2008-06-24	2008-08-09	31	5.2	Unknown		Released
2008	450	2008-06-25	2008-08-09	35.5	4.885	Unknown		Released
2008	456	2008-06-27	2008-08-03	38.5	9.6	Trauma		Dead
2008	463	2008-06-30	2008-08-09	37.5	6.3	Entanglement		Released
2008	480	2008-07-08	2008-07-09	48	15.95	Hook		Dead
2008	493	2008-07-13	2008-09-11	45.5	14.5	Entanglement		Released
2008	508	2008-07-20	2008-08-27	44.8	13.9	Hook		Released
2008	511	2008-07-22	2008-10-14	22.2	1.96	Entanglement		Released
2008	512	2008-07-22	2008-07-22			Unknown		Dead
2008	582	2008-08-16	2008-12-17	23	2.55	Unknown		Released
2008	588	2008-08-17	2008-11-07	23.5	4.35	Entanglement		Released
2008	638	2008-09-04	2008-10-14	35	7.25	Entanglement		Released
2008	658	2008-09-14	2008-10-08	40	8.65	Entanglement		Released
2008	727	2008-10-04	2008-11-07	23.5	1.65	Entanglement		Released
2008	743	2008-10-11	2009-01-23	19.5	1.1	Entanglement		Released
2008	754	2008-10-15	2008-12-02	46	11.35	Disease		Released
2008	813	2008-11-02	2009-03-03	28	1.9	Entanglement		Released
2008	1786	2008-11-08	2008-12-19	48.9	18.8	Hook		Released
2008	1821	2008-11-30	2009-10-02	33	4.25	Entanglement		Released
2008	1830	2008-12-06	2008-12-06		7	Unknown		Admitted dead
2008	1832	2008-12-07	2009-01-23	27.5	4.15	Trauma		Released
2008	2024	2008-12-11	2008-12-19	47.1	17	Hook		Released
2008	2027	2008-12-13	2008-12-25	39	7.2	Others	malnutrition	Dead
2008	2059	2008-12-29	2009-03-03	33	3.95	Others	others	Euthanized
2008	442	2008-06-22	2008-08-09	36.5	6.55	Entanglement		Released
2008	2031	2008-12-15	2008-12-16		0.661	Disease		Dead
2008	413	2008-06-12	2008-10-17	43	11.65	Others	buoyancy	Released
2009	612	2009-10-15	2010-02-25	22.5	1.9	Entanglement		Released
2009	1	2009-01-02	2009-01-03	43		Unknown		Dead
2009	46	2009-02-06	2009-07-03	20	1.316	Entanglement		Released
2009	66	2009-02-19	2009-02-19	17.5	0.56	Disease		Dead
2009	77	2009-03-03	2009-03-13	64.05	38.85	Hook		Released
2009	79	2009-03-06		27	2.4	Entanglement		Released
2009	120	2009-04-01	2009-04-01	31	3.15	Disease		Dead
2009	215	2009-05-18	2009-05-19	53	17.84	Hook		Dead
2009	286	2009-06-11	2009-08-06	41	8.88	Entanglement		Released
2009	495	2009-08-31	2009-10-24	21.5		Entanglement		Released
2009	528	2009-09-15	2009-10-24	44	12.7	Entanglement		Released
2009	536	2009-09-17	2009-09-25	28	3.65	Entanglement		Released
2009	537	2009-09-17	2009-11-25	33	5.55	Entanglement		Released
2009	611	2009-10-15	2009-10-24	47.9	16.9	Entanglement		Released
2009	18	2009-01-19	2009-01-19			Unknown		Admitted dead
2009	20	2009-01-21	2009-02-06	20.8	1.2	Disease		Dead
2009	25	2009-01-25	2009-03-03	36	6.75	Entanglement		Released
2009	27	2009-01-26	2009-01-30	29	4.48	Entanglement		Released
2009	76	2009-03-02	2009-10-02	40	10.65	Entanglement		Released
2009	110	2009-03-25		20	1.573	Unknown		Released
2009	129	2009-04-04	2009-04-04	42	7.15	Trauma		Admitted dead
2009	137	2009-04-08		25.5	2.85	Entanglement		Released
2009	143	2009-04-12	2009-11-18	35.5	5.75	Trauma		Released
2009	144	2009-04-13		25	2.8	Entanglement		Released
2009	150	2009-04-16	2009-04-16	65	22	Unknown		Admitted dead
2009	152	2009-04-18	2009-04-22	21.8	1.8	Entanglement		Dead
2009	170	2009-04-24		27	4.05	Others	others	Released
2009	177	2009-04-29		32.5	4.95	Entanglement		Released
2009	178	2009-04-29	2009-07-03	33.5	5.8	Entanglement		Released
2009	179	2009-04-29		25.5	2.8	Entanglement		Released
2009	195	2009-05-07	2009-07-21	41	9.35	Entanglement		Released
2009	198	2009-05-12		26	3.2	Entanglement		Released
2009	227	2009-05-23		41	12.8	Unknown		Released
2009	253	2009-06-01	2009-07-31	42	12.5	Trauma		Released
2009	257	2009-06-04	2009-07-03	21	1.13	Entanglement		Released
2009	258	2009-06-04	2009-09-18	42	11.7	Entanglement		Released
2009	280	2009-06-09	2009-08-05	18.5	1.15	Entanglement		Released
2009	317	2009-06-21	2009-08-06	33.5	5.45	Entanglement		Released
2009	329	2009-06-24	2009-07-21	36	7.1	Entanglement		Released
2009	334	2009-06-26	2009-06-26	53.5	21.5	Trauma		Euthanized
2009	344	2009-06-30	2009-08-05	45	14.5	Entanglement		Released
2009	419	2009-08-01	2009-08-02	58	39.22	Disease		Dead
2009	486	2009-08-26	2009-08-26			Unknown		Admitted dead
2009	501	2009-09-02	2009-09-09	19.9	1.28	Entanglement		Released
2009	505	2009-09-03	2009-09-09	20.9	1.15	Entanglement		Released
2009	538	2009-09-17	2009-11-05	23	2.1	Entanglement		Released
2009	539	2009-09-17	2009-10-24	24.5	2.2	Others	malnutrition	Released
2009	565	2009-09-25	2009-10-24	36	8.3	Entanglement		Released
2009	587	2009-10-06	2009-10-06			Unknown		Admitted dead
2009	594	2009-10-10	2009-11-05	36	8.2	Entanglement		Released
2009	595	2009-10-11	2009-12-19	31	4.35	Entanglement		Released
2009	628	2009-10-22	2009-11-19	22.5	2	Entanglement		Released
2009	638	2009-10-28	2009-10-30	61	39	Hook		Dead
2009	649	2009-11-05	2009-11-19	45.5	14	Entanglement		Released
2009	654	2009-11-08	2009-11-25	22	1.5	Entanglement		Euthanized
2009	687	2009-12-05	2009-12-05		7	Unknown		Admitted dead
2009	698	2009-12-13	2009-12-13			Unknown		Admitted dead
2009	1107	2009-12-14	2010-02-25	52	23.85	Hook		Released
2009	54	2009-02-09	2009-02-10			Unknown		Released
2009	53	2009-02-09	2009-02-10			Unknown		Released
2009	56	2009-02-11	2009-03-03	37	6.75	Entanglement		Released
2009	52	2009-02-09	2009-02-10			Unknown		Released
2009	568					Entanglement		Released
2009	569					Entanglement		Released
2009	586					Entanglement		Released
2009	601					Entanglement		Released
2009	610					Entanglement		Released
2009	613					Entanglement		Released
2009	619					Entanglement		Released
2009	622					Entanglement		Released
2009	640					Entanglement		Released
2009	653					Others	malnutrition	Released
2009	655					Entanglement		Released
2009	662					Entanglement		Released
2009	664					Entanglement		Released
2009	669					Entanglement		Released
2009	670					Entanglement		Released
2009	673					Entanglement		Released
2009	684					Others	others	Released
2009	688					Entanglement		Released
2009	691					Entanglement		Released
2009	694					Hook		Released
2009	1115					Entanglement		Released
2009	1123					Hook		Released
2010	009/10	2010-01-05	2010-01-07	43.3	12.6	Entanglement		Released
2010	025/10	2010-01-20	2010-01-21		13.75	Hook		Dead
2010	96/10	2010-03-10	2010-03-11	18	0.903	Others	others	Euthanized
2010	142/10	2010-04-03	2010-08-13	32.5	4.95	Entanglement		Released
2010	148/10	2010-04-05	2010-06-10	22	1.643	Entanglement		Released
2010	185/10	2010-04-13		37.9	8.75	Entanglement		Released
2010	219/10	2010-04-30	2010-05-03	54	17.8	Hook		Dead
2010	284/10	2010-05-19	2010-08-13	25.5	2.7	Disease		Released
2010	286/10	2010-05-18	2010-05-18			Entanglement		Released
2010	304/10	2010-05-24	2011-05-07	14.268	0.423	Unknown		Released
2010	311/10	2010-05-25	2010-05-26	40.5	8.9	Hook		Dead
2010	332/10	2010-05-31	2011-05-07	54	21.02	Trauma		Released
2010	333/10	2010-05-31		20	1.09	Disease		Released
2010	435/10	2010-06-30	2010-12-09	38.5	7.95	Entanglement		Released
2010	436/10	2010-06-30	2010-10-07	44.5	12.4	Entanglement		Released
2010	468/10	2010-07-09		43	9.45	Hook		Dead
2010	521/10	2010-07-26	2010-09-17	28	2.9	Crude oil		Released
2010	525/10	2010-07-27	2010-08-04	48.2	22	Unknown		Released
2010	528/10	2010-07-29	2010-08-13	45	13.75	Entanglement		Released
2010	561/10	2010-08-12	2010-10-22	44	13.4	Unknown		Released
2010	578/10	2010-08-21	2010-11-05	64.1	43.65	Hook		Released
2010	604/10	2010-09-09	2010-09-17	31	5	Entanglement		Released
2010	703/10	2010-11-03	2011-03-25	41	7.65	Entanglement		Released
2010	005/10	2010-01-04	2010-02-25	21.5	1.55	Entanglement		Released
2010	027/10	2010-01-25	2010-10-22	34.5	5.45	Others	others	Released
2010	061/10	2010-02-18	2010-02-18			Unknown		Admitted dead
2010	064/10	2010-02-18	2010-02-18			Unknown		Admitted dead
2010	91/10	2010-03-09	2010-06-17	32	5.75	Entanglement		Released
2010	99/10	2010-03-12	2010-03-20	24	1.924	Entanglement		Dead
2010	111/10	2010-03-19	2010-07-10	22.5	1.55	Entanglement		Released
2010	146/10	2010-04-03	2010-05-13	20	1.5	Trauma		Released
2010	151/10	2010-04-06	2010-07-10	24	1.95	Entanglement		Released
2010	207/10	2010-04-23	2010-06-09	27	2	Unknown		Released
2010	216/10	2010-04-27	2010-04-27			Entanglement		Released
2010	285/10	2010-05-18	2010-05-18			Unknown		Admitted dead
2010	312/10	2010-05-25	2010-05-25			Unknown		Admitted dead
2010	336/10	2010-06-01	2010-07-10	23.5	2.35	Disease		Released
2010	361/10	2010-06-09	2010-06-09	24	2.2	Unknown		Admitted dead
2010	368/10	2010-06-10	2010-06-14	46.5	15.1	Disease		Dead
2010	384/10	2010-06-15	2010-08-13	41.5	11.8	Entanglement		Released
2010	385/10	2010-06-17	2010-07-10	19	1.06	Disease		Released
2010	397/10	2010-06-18	2010-08-13	21.5	1.3	Others	others	Released
2010	398/10	2010-06-20		19	1.13	Disease		Released
2010	399/10	2010-06-20	2010-08-05	30	4.45	Disease		Released
2010	402/10	2010-06-22	2010-07-10	16	0.819	Disease		Released
2010	425/10	2010-06-27	2010-08-13		25.75	Hook		Released
2010	426/10	2010-06-27	2010-08-13	24	2.2	Entanglement		Released
2010	438/10	2010-06-30	2010-06-30			Unknown		Admitted dead
2010	442/10	2010-07-01	2010-08-17	25	2.3	Crude oil		Released
2010	443/10	2010-07-01	2010-08-13	16	0.705	Others	malnutrition	Released
2010	444/10	2010-07-01	2010-08-13	17	0.781	Others	malnutrition	Released
2010	458/10	2010-07-06		19	1.1	Crude oil		Released
2010	522/10	2010-07-27	2010-08-13	26	2.6	Entanglement		Released
2010	538/10	2010-07-31	2010-08-02	51	18.1	Unknown		Dead
2010	557/10	2010-08-09	2010-08-13	17.5	0.267	Unknown		Released
2010	581/10	2010-08-25	2010-09-17	43	11.35	Entanglement		Released
2010	612/10	2010-09-15	2010-09-15			Unknown		Admitted dead
2010	617/10	2010-09-15	2010-09-15			Unknown		Admitted dead
2010	627/10	2010-09-21	2011-05-07	50	23.55	Hook		Released
2010	636/10	2010-09-24	2010-10-07	41	11.2	Unknown		Released
2010	449/10	2010-07-02	2010-08-13	25	2.85	Others	malnutrition	Released
2010	116/10	2010-03-22	2010-03-23			Unknown		Released
2010	117/10	2010-03-22	2010-03-23			Unknown		Released
2011	339/11	2011-06-21	2011-10-06	35.5	6.8	Entanglement		Released
2011	398/11	2011-07-07	2011-07-16	22	1.2	Disease		Dead
2011	525/11	2011-09-06	2012-03-07	26	2.55	Entanglement		Released
2011	054/11	2011-02-11	2011-03-10	40.5	9.2	Trauma		Dead
2011	164/11	2011-05-02	2011-07-06	41	10.55	Entanglement		Released
2011	343/11	2011-06-22	2011-07-22	33.5	5.95	Entanglement		Released
2011	1517/11	2011-12-03	2012-04-20	41	11.05	Entanglement		Released
2011	1528/11	2011-12-13	2012-04-20	37	6.35	Entanglement		Released
2011	1551/11	2011-11-06	2012-01-04	23.9	2.2	Entanglement		Dead
2011	003/11	2010-01-04	2010-01-04	39		Unknown		Admitted dead
2011	006/11	2011-01-08	2011-01-08		25	Unknown		Admitted dead
2011	007/11	2011-01-08	2011-01-08		22	Unknown		Admitted dead
2011	017/11	2011-01-14	2011-01-14			Unknown		Admitted dead
2011	033/11	2011-01-27	2011-01-27	56		Unknown		Admitted dead
2011	066/11	2011-02-22	2011-02-22		21	Trauma		Admitted dead
2011	092/11	2011-03-07	2011-06-25	30.9	5.8	Entanglement		Dead
2011	110/11	2011-03-27	2011-07-27	46	13.35	Entanglement		Released
2011	122/11	2011-04-05	2011-07-13	39	9.6	Entanglement		Released
2011	148/11	2011-04-25	2011-07-13	33	6.15	Entanglement		Released
2011	155/11	2011-04-30	2011-04-30			Unknown		Admitted dead
2011	244/11	2011-05-30	2011-07-13	29	4.5	Entanglement		Released
2011	245/11	2011-05-30	2011-07-24		1.45	Trauma		Released
2011	298/11	2011-06-12	2011-08-03	24.6	2.55	Entanglement		Released
2011	318/11	2011-06-16	2011-08-02	34	7.4	Entanglement		Released
2011	326/11	2011-06-18	2011-08-03	38.5	10.4	Entanglement		Released
2011	327/11	2011-06-18	2011-07-24	25	2.6	Entanglement		Released
2011	346/11	2011-06-22	2011-06-22			Unknown		Admitted dead
2011	369/11	2011-06-29	2011-12-13	44.5	9.75	Trauma		Dead
2011	392/11	2011-07-07	2011-09-26	43.5	9.05	Hook		Released
2011	400/11	2011-07-08	2011-09-15	26	2.95	Entanglement		Released
2011	404/11	2011-07-10	2011-07-10			Hook		Admitted dead
2011	405/11	2011-06-10	2011-11-09	32	4.95	Entanglement		Released
2011	407/11	2011-07-08	2011-07-08			Unknown		Admitted dead
2011	429/11	2011-06-17		33	5.85	Entanglement		Released
2011	430/11	2011-07-17	2012-07-24	51	20.6	Entanglement		Dead
2011	447/11	2011-07-25	2011-09-26	51.5	18.3	Entanglement		Released
2011	472/11	2011-08-08	2011-09-16	28.9	3.8	Entanglement		Released
2011	502/11	2011-08-29	2011-09-26	24	2.6	Entanglement		Released
2011	519/11	2011-09-06	2011-09-26	29.5	4.5	Entanglement		Released
2011	542/11	2011-09-19		13.2	0.436	Others	malnutrition	Released
2011	548/11	2011-09-21	2011-10-31	42.1	10.95	Entanglement		Released
2011	573/11	2011-09-27	2011-09-27	25	2.65	Entanglement		Admitted dead
2011	583/11	2011-09-29	2011-10-31	24	2.6	Entanglement		Released
2011	604/11	2011-10-11	2012-01-30	30	4.95	Others	others	Released
2011	1557/11	2011-11-10	2011-11-22	56	22.9	Hook		Dead
2011	1576/11	2011-11-23	2012-04-21	31.5	5.15	Entanglement		Released
2011	1580/11	2011-11-24	2012-01-30	33.5	4.85	Entanglement		Released
2011	1585/11	2011-11-28	2012-04-21	22.9	2	Entanglement		Released
2011	1587/11	2011-11-30	2012-06-12	26.4	2.95	Entanglement		Released
2011	1588/11	2011-11-30	2012-03-12	26.1	3.4	Entanglement		Released
2011	1603/11	2011-12-22	2011-12-22			Entanglement		Admitted dead
2011	131/11	2011-04-11	2011-05-06	68.5		Unknown		Released
2011	154/11	2011-04-27	2011-04-27			Entanglement		Released
2011	428/11	2011-06-16	2011-07-18	47	15.8	Hook		Dead
2011	505/11	2011-08-31	2011-09-26	25	2.95	Entanglement		Released
2011	531/11	2011-09-12	2011-10-06	36.5	9.05	Entanglement		Released
2011	1565/11	2011-11-15	2012-03-07	31	4.55	Entanglement		Released
2011	1590/11	2011-12-15	2012-04-13		9.1	Trauma		Released
2012	305/12	2012-05-11	2012-07-10	35	6.5	Entanglement		Released
2012	336/12	2012-05-18	2012-07-10	30.9	4.85	Entanglement		Released
2012	373/12	2012-05-28	2012-07-10	32.5	5.95	Entanglement		Released
2012	014/12	2012-01-13	2012-04-21	34.5	6.7	Unknown		Released
2012	50/12	2012-02-03	2012-04-20	30.5	4.35	Entanglement		Released
2012	59/12	2012-02-07	2012-04-20	29.5	3.55	Entanglement		Released
2012	105/12	2012-03-09	2012-03-11	36	5.9	Unknown		Dead
2012	146/12	2012-04-02	2012-04-20	28.9	5.2	Entanglement		Released
2012	150/12	2012-04-03	2012-05-29		9.15	Unknown		Dead
2012	495/12	2012-06-25	2012-11-13	27.5	4.05	Unknown		Released
2012	707/12	2012-09-26	2012-09-28	35.5	7.8	Entanglement		Released
2012	708/12	2012-09-26	2012-11-13	24	2.4	Entanglement		Released
2012	40/12	2012-01-29	2012-01-29	63.5	39.05	Entanglement		Admitted dead
2012	46/12	2012-02-02	2012-03-07	24	2.5	Entanglement		Released
2012	64/12	2012-02-10	2012-04-21	22	2.3	Entanglement		Released
2012	81/12	2012-02-24	2012-03-03	27.5	3.5	Entanglement		Dead
2012	82/12	2012-02-25	2012-05-31	32.5	5.75	Entanglement		Released
2012	85/12	2012-02-26	2012-03-07	28	3.45	Entanglement		Released
2012	88/12	2012-02-27	2012-03-07	34.9	8.85	Unknown		Released
2012	89/12	2012-02-27	2012-04-21	34.5	4.7	Others	malnutrition	Released
2012	90/12	2012-02-27	2012-06-14	34.5	8.05	Entanglement		Released
2012	94/12	2012-03-01		22	2.15	Unknown		Released
2012	107/12	2012-03-10	2012-04-21	35	12.2	Unknown		Released
2012	120/12	2012-03-17	2012-03-17			Unknown		Admitted dead
2012	127/12	2012-03-24	2012-05-31	43.5	13.05	Entanglement		Released
2012	128/12	2012-03-24	2012-04-21	29	4.3	Entanglement		Released
2012	130/12	2012-03-24		17	0.9	Unknown		Released
2012	177/12	2012-04-15	2013-12-15	32.3	6.75	Entanglement		Dead
2012	245/12	2012-02-14	2012-02-14	35		Unknown		Admitted dead
2012	265/12	2012-05-04	2012-05-04			Unknown		Admitted dead
2012	270/12	2012-05-07	2012-05-07			Unknown		Admitted dead
2012	278/12	2012-05-09	2012-12-24	21.5	1.647	Entanglement		Released
2012	326/12	2012-05-17	2012-05-31	40	11.7	Entanglement		Released
2012	347/12	2012-05-22	2012-07-10	27.5	3.7	Disease		Released
2012	395/12	2012-06-02	2012-07-16	32.5	5.35	Entanglement		Released
2012	420/12	2012-06-07	2012-07-10	27.5	2.9	Entanglement		Released
2012	456/12	2012-06-15	2012-06-15			Unknown		Admitted dead
2012	483/12	2012-06-21	2012-07-10	24	2.2	Entanglement		Released
2012	491/12	2012-06-23	2012-07-27	25	3.05	Entanglement		Released
2012	494/12	2012-06-24	2012-08-18	30	4.35	Entanglement		Released
2012	515/12	2012-07-01	2012-07-01			Unknown		Admitted dead
2012	581/12	2012-07-23	2012-11-06	25.5	2.3	Entanglement		Released
2012	589/12	2012-07-26	2012-08-31	32	4.75	Entanglement		Released
2012	637/12	2012-08-16	2012-08-16			Unknown		Admitted dead
2012	641/12	2012-08-17	2012-09-02	32	5.7	Entanglement		Released
2012	677/12	2012-09-09	2012-09-09	65.5		Trauma		Admitted dead
2012	686/12	2012-09-17	2012-09-28	34.5	7.15	Unknown		Released
2012	700/12	2012-09-25	2012-12-12	30.5	4.55	Entanglement		Released
2012	730/12	2012-12-02	2013-02-15	25	2.5	Entanglement		Released
2012	756/12	2012-10-24	2012-10-24			Trauma		Admitted dead
2012	773/12	2012-11-03	2013-04-03	51.5	19	Entanglement		Released
2012	801/12	2012-11-12	2012-11-12			Unknown		Admitted dead
2012	807/12	2012-11-18	2012-12-12	29	4.8	Entanglement		Released
2012	816/12	2012-11-23	2013-06-11	34.5	5.9	Entanglement		Released
2012	820/12	2012-11-28	2012-11-28			Unknown		Admitted dead
2012	828/12	2012-12-02	2013-02-27	35	6.35	Entanglement		Released
2012	829/12	2012-12-02	2013-02-27	38	9.3	Entanglement		Released
2012	835/12	2012-12-04	2012-12-06	23.5	1.452	Entanglement		Dead
2012	841/12	2012-12-10	2013-04-30	33	6.75	Entanglement		Released
2012	843/12	2012-12-12	2012-12-12			Unknown		Admitted dead
2012	1491/12	2012-12-21	2013-01-28	39.5	9.25	Entanglement		Released
2012	1492/12	2012-12-21	2013-01-28	34	6.75	Entanglement		Released
2012	95/12	2012-03-01	2012-04-13	33	5.8	Unknown		Released
2012	239/12	2012-04-23	2012-07-10	34	6	Entanglement		Released
2012	499/12	2012-06-26	2012-07-10	52.5	28.45	Others	others	Released
2012	666/12	2012-08-29	2012-11-06		2.8	Entanglement		Released
2013	137/13	2013-04-01	2013-06-27	36	7.55	Entanglement		Released
2013	286/13	2013-05-16	2013-05-20	44	14.3	Trauma		Dead
2013	576/13	2013-07-29	2013-10-02	37.8	8.75	Entanglement		Released
2013	275/13	2013-05-14	2013-06-01	38.2	12.55	Hook		Released
2013	313/13	2013-05-23	2013-06-11	53	27.3	Hook		Released
2013	620/13	2013-08-16	2013-10-02	23.5	2.3	Entanglement		Released
2013	629/13	2013-08-19	2013-10-22	48.5	16.4	Trauma		Euthanized
2013	009/13	2013-01-09	2013-01-13	52.5	18.9	Hook		Dead
2013	15/13	2013-01-13	2013-02-27	37	8.8	Entanglement		Released
2013	27/13	2013-01-29	2013-02-27	38	9.35	Entanglement		Released
2013	33/13	2013-02-01	2013-04-03	36.5	7.65	Entanglement		Released
2013	65/13	2013-02-22	2013-06-27	24.2	2.38	Entanglement		Released
2013	115/13	2013-03-22	2013-05-25	41.5	12.3	Trauma		Dead
2013	148/13	2013-04-06	2013-04-20	28.5	4.4	Entanglement		Released
2013	168/13	2013-04-15	2013-06-11	37.2	8.55	Entanglement		Released
2013	269/13	2013-05-13	2013-06-27	26.5	3.2	Entanglement		Released
2013	280/13	2013-05-15	2013-07-04	34	5.75	Entanglement		Dead
2013	281/13	2013-05-15	2013-06-27	32	5.5	Entanglement		Released
2013	344/13	2013-05-31	2013-08-14	29	3.4	Entanglement		Released
2013	349/13	2013-06-01	2013-06-11	37		Entanglement		Released
2013	370/13	2013-06-08		45	14.85	Unknown		Released
2013	380/13	2013-06-10	2013-06-10			Unknown		Admitted dead
2013	421/13	2013-06-20	2013-06-20			Entanglement		Released
2013	438/13	2013-06-29	2013-07-26	20.5	1.418	Unknown		Released
2013	444/13	2013-07-01	2013-07-26	35	7.8	Entanglement		Released
2013	458/13	2013-07-07	2013-07-07	44	12.35	Entanglement		Released
2013	468/13	2013-07-11	2013-07-26	31	4.95	Entanglement		Released
2013	533/13	2013-07-13	2013-08-25	51.5	23.75	Hook		Released
2013	534/13	2013-07-13	2013-08-05	34	5.3	Others	malnutrition	Released
2013	550/13	2013-07-20	2013-07-25	26.5	2.7	Entanglement		Released
2013	556/13	2013-07-24	2013-08-14	31	4.95	Entanglement		Released
2013	561/13	2013-07-26	2013-07-26	22.5	1.8	Unknown		Admitted dead
2013	562/13	2013-07-26	2013-08-14		0.824	Disease		Released
2013	569/13	2013-07-27	2013-07-27			Entanglement		Released
2013	572/13	2013-07-29	2013-08-14	62	43.45	Hook		Released
2013	579/13	2013-07-30	2013-07-30			Entanglement		Admitted dead
2013	580/13	2013-07-30	2013-07-30			Unknown		Admitted dead
2013	588/13	2013-08-02	2013-10-02	29	4.55	Entanglement		Released
2013	621/13	2013-08-17	2013-08-25	39	9.55	Unknown		Released
2013	635/13	2013-08-21	2013-08-25	19	1.3	Entanglement		Released
2013	652/13	2013-08-30	2013-08-30			Entanglement		Euthanized
2013	656/13	2013-08-28	2013-08-28			Entanglement		Released
2013	664/13	2013-09-05	2013-10-02	26	3.5	Entanglement		Released
2013	683/13	2013-09-15	2013-09-17		5.85	Entanglement		Released
2013	697/13	2013-09-19	2013-10-14	21	2.3	Entanglement		Released
2013	699/13	2013-09-20	2013-10-16	25	2.8	Entanglement		Released
2013	704/13	2013-09-24	2013-12-18	38	7.65	Entanglement		Released
2013	716/13	2013-09-26	2013-10-02	33.5	6.3	Entanglement		Released
2013	778/13	2013-10-17	2013-11-16	26	2.85	Entanglement		Released
2013	787/13	2013-10-21	2013-12-17	24.5	2.65	Others	buoyancy	Released
2013	1008/13	2013-11-06	2013-11-06			Unknown		Admitted dead
2013	1172/13	2013-11-15	2014-01-24	52	23.8	Hook		Euthanized
2013	1187/13	2013-11-19	2013-11-21	62.5	34.8	Disease		Euthanized
2013	1205/13	2013-11-24	2014-03-23	40	9.25	Entanglement		Released
2013	1226/13	2013-11-29	2013-12-18	58	31.25	Hook		Released
2013	1227/13	2013-11-29	2014-03-23	32.9	6.45	Entanglement		Released
2013	1247/13	2013-12-07	2013-12-18	59	34.5	Hook		Released
2013	1290/13	2013-12-26	2013-12-27	62	40.2	Hook		Released
2013	1291/13	2013-12-26	2013-12-27	67	46.05	Hook		Released
2013	64/13	2013-02-21	2013-08-12	48.2	16.15	Entanglement		Released
2013	204/13	2013-04-25	2013-06-11	28	4.45	Entanglement		Released
2013	243/13	2013-05-07		45	10	Entanglement		Released
2013	431/13	2013-06-26	2013-07-25	53.1	29.5	Hook		Released
2013	677/13	2013-09-13	2013-10-02	36.5	7.7	Others	others	Released
2014	517/14	2014-06-26	2014-08-22	40	11.65	Entanglement		Released
2014	530/14	2014-07-01	2014-08-08	38.5	9	Entanglement		Released
2014	012/14	2014-01-08	2014-06-06	51	34.6	Hook		Released
2014	40/14	2014-01-17	2014-01-17			Entanglement		Admitted dead
2014	41/14	2014-01-17	2014-01-17			Entanglement		Admitted dead
2014	42/14	2014-01-17	2014-01-17			Entanglement		Admitted dead
2014	119/14	2014-02-13	2014-02-13			Entanglement		Admitted dead
2014	120/14	2014-02-13	2014-02-13			Entanglement		Admitted dead
2014	158/14	2014-03-09	2014-03-23	44.5	17.8	Others	buoyancy	Released
2014	266/14	2014-04-17	2014-04-17			Unknown		Admitted dead
2014	276/14	2014-04-20	2014-04-20	39		Unknown		Admitted dead
2014	310/14	2014-05-05	2014-05-05			Entanglement		Released
2014	351/14	2014-05-14	2014-06-06	27	3.25	Entanglement		Released
2014	367/14	2014-05-20	2014-06-06	38.2	12.78	Unknown		Released
2014	368/14	2014-05-20	2014-06-05	32	6.5	Unknown		Released
2014	369/14	2014-05-20	2014-06-05	21.2	2.3	Unknown		Released
2014	371/14	2014-05-21	2014-10-10	57	25.75	Unknown		Released
2014	372/14	2014-05-21	2014-06-20	14.6	0.723	Unknown		Released
2014	408/14	2014-05-31	2014-05-31	19	1.36	Unknown		Admitted dead
2014	414/14	2014-06-03	2014-06-03	31		Unknown		Admitted dead
2014	429/14					Unknown		Admitted dead
2014	450/14	2014-06-07	2014-06-20	48	17.45	Unknown		Released
2014	451/14	2014-06-07	2014-06-20	37	9.6	Unknown		Released
2014	452/14	2014-06-09	2014-12-04	24.8	2.55	Entanglement		Released
2014	458/14	2014-06-10	2014-06-20	26	3.6	Unknown		Released
2014	476/14	2014-06-14	2014-09-05	54	27.5	Entanglement		Released
2014	481/14	2014-06-16	2014-06-20	25	2.5	Entanglement		Released
2014	482/14	2014-06-16	2014-10-11	29	3.9	Others	shark attack	Released
2014	485/14	2014-06-17	2014-07-14	59	34.45	Unknown		Released
2014	505/14		2014-07-14	20	0.867	Unknown		Released
2014	510/14	2014-06-24	2014-07-14	23	2.4	Entanglement		Released
2014	513/14	2014-06-25	2014-09-27	45	17.15	Trauma		Released
2014	524/14	2014-06-29	2014-09-05	30	5.4	Entanglement		Released
2014	584/14	2014-07-18	2014-08-18	37	8.6	Others	buoyancy	Dead
2014	614/14	2014-07-25	2014-09-05	27.5	3.9	Entanglement		Released
2014	727/14	2014-08-08	2014-12-04	25		Others	others	Released
2014	755/14	2014-08-20	2014-08-22	38	9.3	Others	buoyancy	Released
2014	771/14	2014-09-01	2014-09-05	32.5	5.6	Unknown		Released
2014	795/14	2014-09-18	2015-02-02	23	2.3	Entanglement		Released
2014	818/14	2014-09-21	2014-09-21			Unknown		Admitted dead
2014	819/14	2014-09-16	2014-09-16			Unknown		Admitted dead
2014	895/14	2014-10-18	2015-03-18	31	4.9	Entanglement		Released
2014	1340/14	2014-11-27	2014-11-27		50	Trauma		Admitted dead
2014	1351/14	2014-12-03	2014-12-03		10	Unknown		Admitted dead
2014	1348/14	2014-12-02	2014-12-04	48	21.75	Others	others	Released
2014	1350/14	2014-12-03	2014-12-03	63	30.55	Trauma		Euthanized
2014	1206/14	2014-11-04	2015-02-06	49	21.15	Entanglement		Dead
